# Supplementary material for: catena-Poly[[bis­(methanol-κO)bis­(pyridine-κN)nickel(II)]-μ-tetra­fluoro­terephthalato-κ2 O:O′]
Source: Acta Crystallogr Sect E Struct Rep Online. 2008 Jun 7;64(Pt 7):m879. doi: 10.1107/S1600536808016619 (PMC2961662; doi:10.1107/S1600536808016619)
Supplement: Supplementary file 1 [file e-64-0m879-sup1.cif]

##############################################################################
###                                                                        ###
###        Electronic paper (Acta Crystallographica Section E)             ###
###                                                                        ###
##############################################################################
#                                                                            #
# This CIF contains the data in a paper accepted for publication in Acta     #
# Crystallographica Section E. It conforms to the requirements of Notes      #
# for Authors for Section E, and has been peer reviewed under the auspices   #
# of the IUCr Commission on Journals.                                        #
#                                                                            #
# Full details of the Crystallographic Information File format               #
# are given in the paper "The Crystallographic Information File (CIF):       #
# a New Standard Archive File for Crystallography" by S. R. Hall, F. H.      #
# Allen and I. D. Brown [Acta Cryst. (1991), A47, 655-685].                  #
#                                                                            #
# The current version of the core CIF dictionary is obtainable from          #
# ftp://ftp.iucr.org/pub/cif_core.dic. The current version number is 2.4.    #
#                                                                            #
# Software is freely available for graphical display of the structure(s) in  #
# this CIF.  For information consult the CIF home page http://www.iucr.org/  #
# cif/home.html                                                              #
#                                                                            #
# This file may be used for bona fide research purposes within the           #
# scientific community so long as proper attribution is given to the journal # 
# article from which it was obtained.                                        #
#                                                                            #
##############################################################################
                                             
data_I
_audit_creation_method     'form.cif (version 2.0)'
_journal_data_validation_number     ?
_journal_date_recd_electronic     2008-05-26
_journal_date_accepted     2008-05-30
_journal_name_full     'Acta Crystallographica, Section E'
_journal_year     2008
_journal_volume     64
_journal_issue      7
_journal_page_first     m879
_journal_page_last     m879
_journal_paper_category     QM
_journal_coeditor_code     CV2417
_publ_contact_author_name     'Chang-Ge Zheng'
_publ_contact_author_address
;
School of Chemical and Material Engineering
Jiangnan University
1800 Lihu Road
Wuxi
Jiangsu Province 214122
People's Republic of China
;
_publ_contact_author_email     'cgzheng@126.com'
_publ_contact_author_fax     ?
_publ_contact_author_phone     '0086-510-89880763'
_publ_section_title
;\
<i>catena</i>-Poly[[bis(methanol-\k<i>O</i>)bis(pyridine-\
\k<i>N</i>)nickel(II)]-\m-tetrafluoroterephthalato-\k^2^<i>O</i>:<i>O</i>']
;
loop_
    _publ_author_name
    _publ_author_address
    'Chang-Ge Zheng'
;
School of Chemical and Material Engineering
Jiangnan University
1800 Lihu Road
Wuxi
Jiangsu Province 214122
People's Republic of China
;
    'Jian-Quan Hong'
;
School of Chemical and Material Engineering
Jiangnan University
1800 Lihu Road
Wuxi
Jiangsu Province 214122
People's Republic of China
;
    'Jie Zhang'
;
School of Chemical and Material Engineering
Jiangnan University
1800 Lihu Road
Wuxi
Jiangsu Province 214122
People's Republic of China
;
    'Chao Wang'
;
School of Chemical and Material Engineering
Jiangnan University
1800 Lihu Road
Wuxi
Jiangsu Province 214122
People's Republic of China
;
_chemical_name_systematic
;
<i>catena</i>-Poly[[bis(methanol-\k<i>O</i>)bis(pyridine-
\k<i>N</i>)nickel(II)]-\m-tetrafluoroterephthalato-\k^2^<i>O</i>:<i>O</i>']
;
_chemical_name_common     ?
_chemical_formula_moiety     'C20 H18 F4 N2 Ni O6'
_chemical_formula_sum     'C20 H18 F4 N2 Ni O6'
_chemical_formula_structural     ?
_chemical_formula_analytical     ?
_chemical_formula_iupac     '[Ni (C8 F4 O4) (C5 H5 N)2 (C H4 O)2]'
_chemical_formula_weight     517.07
_chemical_melting_point     ?
_symmetry_cell_setting     triclinic
_symmetry_space_group_name_H-M     P-1
_symmetry_space_group_name_Hall     -P1
loop_
    _symmetry_equiv_pos_as_xyz
    'x, y, z'
    '-x, -y, -z'
_cell_length_a     7.9159(7)
_cell_length_b     8.8846(8)
_cell_length_c     9.0219(14)
_cell_angle_alpha     100.442(9)
_cell_angle_beta     101.559(9)
_cell_angle_gamma     114.396(6)
_cell_volume     540.78(11)
_cell_formula_units_Z     1
_cell_measurement_reflns_used     409
_cell_measurement_theta_min     3.69
_cell_measurement_theta_max     18.19
_cell_measurement_temperature     273(2)
_exptl_crystal_description     block
_exptl_crystal_colour     green
_exptl_crystal_size_max     0.15
_exptl_crystal_size_mid     0.12
_exptl_crystal_size_min     0.10
_exptl_crystal_size_rad     ?
_exptl_crystal_density_diffrn     1.588
_exptl_crystal_density_meas     ?
_exptl_crystal_density_method     'not measured'
_exptl_crystal_F_000     264
_exptl_absorpt_coefficient_mu     0.971
_exptl_absorpt_correction_type     multi-scan
_exptl_absorpt_process_details     '(SADABS; Sheldrick, 2000)'
_exptl_absorpt_correction_T_min     0.8680
_exptl_absorpt_correction_T_max     0.9091
_exptl_special_details
;
;
_diffrn_ambient_temperature     273(2)
_diffrn_radiation_type     MoK\a
_diffrn_radiation_wavelength     0.71073
_diffrn_radiation_source     'fine-focus sealed tube'
_diffrn_radiation_monochromator     graphite
_diffrn_measurement_device_type     'Bruker APEXII CCD area-detector'
_diffrn_measurement_method     '\f and \w'
_diffrn_detector_area_resol_mean     ?
_diffrn_reflns_number     3004
_diffrn_reflns_av_R_equivalents     0.0447
_diffrn_reflns_av_sigmaI/netI     0.0868
_diffrn_reflns_theta_min     3.69
_diffrn_reflns_theta_max     25.04
_diffrn_reflns_theta_full     25.04
_diffrn_measured_fraction_theta_max     0.987
_diffrn_measured_fraction_theta_full     0.987
_diffrn_reflns_limit_h_min     -9
_diffrn_reflns_limit_h_max     9
_diffrn_reflns_limit_k_min     -8
_diffrn_reflns_limit_k_max     10
_diffrn_reflns_limit_l_min     -10
_diffrn_reflns_limit_l_max     10
_diffrn_reflns_reduction_process     ?
_diffrn_standards_number     ?
_diffrn_standards_interval_count     ?
_diffrn_standards_interval_time     ?
_diffrn_standards_decay_%     0
loop_
    _diffrn_standard_refln_index_h
    _diffrn_standard_refln_index_k
    _diffrn_standard_refln_index_l
    ? ? ?
_refine_special_details
;
Refinement of <i>F</i>^2^ against ALL reflections. The weighted <i>R</i>--factor
<i>wR</i> and goodness of fit <i>S</i> are based on <i>F</i>^2^, conventional
<i>R</i>--factors <i>R</i> are based on <i>F</i>, with <i>F</i> set to zero
for negative <i>F</i>^2^. The threshold expression of <i>F</i>^2^ >
\s(<i>F</i>^2^) is used only for calculating <i>R</i>-factors(gt) <i>etc</i>.
and is not relevant to the choice of reflections for refinement.
<i>R</i>--factors based on <i>F</i>^2^ are statistically about twice as large
as those based on <i>F</i>, and <i>R</i>-- factors based on ALL data will be
even larger.
;
_reflns_number_total     1901
_reflns_number_gt     1210
_reflns_threshold_expression     I>2\s(I)
_refine_ls_structure_factor_coef     Fsqd
_refine_ls_matrix_type     full
_refine_ls_R_factor_all     0.1118
_refine_ls_R_factor_gt     0.0654
_refine_ls_wR_factor_gt     0.1397
_refine_ls_wR_factor_ref     0.1682
_refine_ls_goodness_of_fit_all     ?
_refine_ls_goodness_of_fit_ref     1.035
_refine_ls_restrained_S_all     1.017
_refine_ls_restrained_S_obs     ?
_refine_ls_number_reflns     1901
_refine_ls_number_parameters     151
_refine_ls_number_restraints     2
_refine_ls_number_constraints     ?
_refine_ls_hydrogen_treatment     constr
_refine_ls_weighting_scheme     calc
_refine_ls_weighting_details
  'calc w = 1/[\s\^2\^(Fo\^2\^)+(0.0760P)\^2\^+0.2195P], P=(Fo\^2\^+2Fc\^2\^)/3'
_refine_ls_shift/su_max     0.000
_refine_ls_shift/su_mean     0.000
_refine_diff_density_max     0.672
_refine_diff_density_min     -0.465
_refine_ls_extinction_method     none
_refine_ls_extinction_coef     ?
_refine_ls_abs_structure_details     ?
_refine_ls_abs_structure_Flack     ?
_refine_ls_abs_structure_Rogers     ?
loop_
    _atom_type_symbol
    _atom_type_description
    _atom_type_scat_dispersion_real
    _atom_type_scat_dispersion_imag
    _atom_type_scat_source
    'C' 'C' 0.0033 0.0016
                         'International Tables Vol C Tables 4.2.6.8 and 6.1.1.4'
    'H' 'H' 0.0000 0.0000
                         'International Tables Vol C Tables 4.2.6.8 and 6.1.1.4'
    'N' 'N' 0.0061 0.0033
                         'International Tables Vol C Tables 4.2.6.8 and 6.1.1.4'
    'O' 'O' 0.0106 0.0060
                         'International Tables Vol C Tables 4.2.6.8 and 6.1.1.4'
    'F' 'F' 0.0171 0.0103
                         'International Tables Vol C Tables 4.2.6.8 and 6.1.1.4'
    'Ni' 'Ni' 0.3393 1.1124
                         'International Tables Vol C Tables 4.2.6.8 and 6.1.1.4'
_computing_data_collection     'APEX2 (Bruker, 2005)'
_computing_cell_refinement     'APEX2 (Bruker, 2005)'
_computing_data_reduction     'APEX2 (Bruker, 2005)'
_computing_structure_solution     'SIR97 (Altomare <i>et al.</i>, 1999)'
_computing_structure_refinement     'SHELXL97 (Sheldrick, 2008)'
_computing_molecular_graphics     'PLATON (Spek, 2003)'
_computing_publication_material     'SHELXL97 (Sheldrick, 2008)'
loop_
    _atom_site_type_symbol
    _atom_site_label
    _atom_site_fract_x
    _atom_site_fract_y
    _atom_site_fract_z
    _atom_site_U_iso_or_equiv
    _atom_site_adp_type
    _atom_site_calc_flag
    _atom_site_refinement_flags
    _atom_site_occupancy
    _atom_site_disorder_assembly
    _atom_site_disorder_group
    Ni Ni1 0.0000 0.0000 0.0000 0.0463(4) Uani d S 1 . .
    O O1 -0.0204(5) 0.1748(4) 0.1738(4) 0.0514(10) Uani d . 1 . .
    O O2 0.2732(7) 0.2924(6) 0.3536(5) 0.0893(16) Uani d . 1 . .
    O O3 0.2791(6) 0.0643(5) 0.1351(4) 0.0642(12) Uani d . 1 . .
    H H3 0.2848 0.1228 0.2320 0.096 Uiso d R 1 . .
    N N1 0.1405(7) 0.2043(5) -0.0943(5) 0.0495(12) Uani d . 1 . .
    F F1 0.2568(6) 0.6330(4) 0.3438(4) 0.0798(12) Uani d . 1 . .
    F F2 -0.1649(6) 0.1587(4) 0.4752(4) 0.0770(11) Uani d . 1 . .
    C C1 0.1084(10) 0.2749(7) 0.3031(7) 0.0525(14) Uani d U 1 . .
    C C2 0.0498(8) 0.3903(7) 0.4030(6) 0.0476(13) Uani d U 1 . .
    C C3 -0.0823(9) 0.3286(7) 0.4841(6) 0.0523(14) Uani d U 1 . .
    C C4 0.1304(8) 0.5655(7) 0.4223(6) 0.0538(15) Uani d U 1 . .
    C C5 0.2384(9) 0.1849(8) -0.1928(7) 0.0636(16) Uani d U 1 . .
    H H5 0.2395 0.0793 -0.2204 0.076 Uiso calc R 1 . .
    C C6 0.3374(10) 0.3084(10) -0.2565(8) 0.0781(19) Uani d U 1 . .
    H H6 0.4006 0.2858 -0.3274 0.094 Uiso calc R 1 . .
    C C7 0.3426(10) 0.4657(10) -0.2148(8) 0.078(2) Uani d U 1 . .
    H H7 0.4120 0.5537 -0.2543 0.093 Uiso calc R 1 . .
    C C8 0.2427(11) 0.4911(9) -0.1129(8) 0.079(2) Uani d U 1 . .
    H H8 0.2415 0.5964 -0.0830 0.095 Uiso calc R 1 . .
    C C9 0.1441(10) 0.3574(8) -0.0557(7) 0.0643(16) Uani d U 1 . .
    H H9 0.0767 0.3754 0.0133 0.077 Uiso calc R 1 . .
    C C10 0.3668(15) -0.0333(11) 0.1774(13) 0.148(5) Uani d . 1 . .
    H H10A 0.3276 -0.0734 0.2628 0.222 Uiso calc R 1 . .
    H H10B 0.5059 0.0361 0.2107 0.222 Uiso calc R 1 . .
    H H10C 0.3283 -0.1308 0.0882 0.222 Uiso calc R 1 . .
loop_
    _atom_site_aniso_label
    _atom_site_aniso_U_11
    _atom_site_aniso_U_22
    _atom_site_aniso_U_33
    _atom_site_aniso_U_12
    _atom_site_aniso_U_13
    _atom_site_aniso_U_23
    Ni1 0.0591(8) 0.0449(6) 0.0396(6) 0.0293(5) 0.0189(5) 0.0065(4)
    O1 0.066(3) 0.050(2) 0.040(2) 0.033(2) 0.018(2) 0.0029(18)
    O2 0.078(3) 0.108(4) 0.063(3) 0.056(3) 0.004(3) -0.029(3)
    O3 0.069(3) 0.074(3) 0.051(2) 0.044(2) 0.017(2) 0.000(2)
    N1 0.056(3) 0.049(3) 0.046(3) 0.026(2) 0.018(2) 0.012(2)
    F1 0.103(3) 0.071(2) 0.083(3) 0.040(2) 0.064(2) 0.0212(19)
    F2 0.102(3) 0.051(2) 0.086(3) 0.035(2) 0.052(2) 0.0126(18)
    C1 0.065(4) 0.053(3) 0.041(3) 0.030(3) 0.022(3) 0.005(3)
    C2 0.054(3) 0.047(3) 0.038(3) 0.025(3) 0.015(3) -0.002(2)
    C3 0.064(4) 0.044(3) 0.046(3) 0.027(3) 0.019(3) 0.003(2)
    C4 0.062(4) 0.062(4) 0.043(3) 0.031(3) 0.027(3) 0.009(3)
    C5 0.076(4) 0.066(4) 0.063(4) 0.039(3) 0.036(3) 0.022(3)
    C6 0.072(4) 0.089(5) 0.081(4) 0.032(4) 0.037(4) 0.038(4)
    C7 0.067(4) 0.077(4) 0.074(4) 0.014(4) 0.016(4) 0.039(4)
    C8 0.097(5) 0.055(4) 0.077(4) 0.031(4) 0.018(4) 0.024(3)
    C9 0.086(4) 0.056(3) 0.058(3) 0.036(3) 0.029(3) 0.017(3)
    C10 0.141(8) 0.102(6) 0.174(10) 0.092(7) -0.036(7) -0.014(6)
_geom_special_details
;
All e.s.d.'s (except the e.s.d. in the dihedral angle between two l.s. planes)
are estimated using the full covariance matrix. The cell e.s.d.'s are taken
into account individually in the estimation of e.s.d.'s in distances, angles
and torsion angles; correlations between e.s.d.'s in cell parameters are only
used when they are defined by crystal symmetry. An approximate (isotropic)
treatment of cell e.s.d.'s is used for estimating e.s.d.'s involving l.s.
planes.
;
loop_
    _geom_bond_atom_site_label_1
    _geom_bond_atom_site_label_2
    _geom_bond_site_symmetry_2
    _geom_bond_distance
    _geom_bond_publ_flag
    Ni1 O3 . 2.079(4) ?
    Ni1 O3 2 2.079(4) ?
    Ni1 O1 2 2.079(3) ?
    Ni1 O1 . 2.079(3) ?
    Ni1 N1 2 2.127(4) ?
    Ni1 N1 . 2.127(4) ?
    O1 C1 . 1.261(6) ?
    O2 C1 . 1.226(7) ?
    O3 C10 . 1.375(8) ?
    O3 H3 . 0.9147 ?
    N1 C5 . 1.323(7) ?
    N1 C9 . 1.329(7) ?
    F1 C4 . 1.343(6) ?
    F2 C3 . 1.354(6) ?
    C1 C2 . 1.518(7) ?
    C2 C4 . 1.377(7) ?
    C2 C3 . 1.381(7) ?
    C3 C4 2_566 1.371(7) ?
    C4 C3 2_566 1.371(7) ?
    C5 C6 . 1.359(8) ?
    C5 H5 . 0.9300 ?
    C6 C7 . 1.361(9) ?
    C6 H6 . 0.9300 ?
    C7 C8 . 1.373(10) ?
    C7 H7 . 0.9300 ?
    C8 C9 . 1.379(9) ?
    C8 H8 . 0.9300 ?
    C9 H9 . 0.9300 ?
    C10 H10A . 0.9600 ?
    C10 H10B . 0.9600 ?
    C10 H10C . 0.9600 ?
loop_
    _geom_angle_atom_site_label_1
    _geom_angle_atom_site_label_2
    _geom_angle_atom_site_label_3
    _geom_angle_site_symmetry_1
    _geom_angle_site_symmetry_3
    _geom_angle
    _geom_angle_publ_flag
    O3 Ni1 O3 . 2 180.0(3) ?
    O3 Ni1 O1 . 2 88.71(14) ?
    O3 Ni1 O1 2 2 91.29(14) ?
    O3 Ni1 O1 . . 91.29(14) ?
    O3 Ni1 O1 2 . 88.71(14) ?
    O1 Ni1 O1 2 . 180.0(2) ?
    O3 Ni1 N1 . 2 94.29(17) ?
    O3 Ni1 N1 2 2 85.71(17) ?
    O1 Ni1 N1 2 2 89.23(15) ?
    O1 Ni1 N1 . 2 90.77(15) ?
    O3 Ni1 N1 . . 85.71(17) ?
    O3 Ni1 N1 2 . 94.29(17) ?
    O1 Ni1 N1 2 . 90.77(15) ?
    O1 Ni1 N1 . . 89.23(15) ?
    N1 Ni1 N1 2 . 180.00(19) ?
    C1 O1 Ni1 . . 127.3(4) ?
    C10 O3 Ni1 . . 132.9(5) ?
    C10 O3 H3 . . 101.1 ?
    Ni1 O3 H3 . . 101.3 ?
    C5 N1 C9 . . 116.1(5) ?
    C5 N1 Ni1 . . 119.8(4) ?
    C9 N1 Ni1 . . 124.0(4) ?
    O2 C1 O1 . . 127.9(5) ?
    O2 C1 C2 . . 117.6(5) ?
    O1 C1 C2 . . 114.4(5) ?
    C4 C2 C3 . . 115.6(5) ?
    C4 C2 C1 . . 121.7(5) ?
    C3 C2 C1 . . 122.6(5) ?
    F2 C3 C4 . 2_566 118.0(5) ?
    F2 C3 C2 . . 119.6(5) ?
    C4 C3 C2 2_566 . 122.3(5) ?
    F1 C4 C3 . 2_566 119.4(5) ?
    F1 C4 C2 . . 118.5(5) ?
    C3 C4 C2 2_566 . 122.1(5) ?
    N1 C5 C6 . . 124.6(6) ?
    N1 C5 H5 . . 117.7 ?
    C6 C5 H5 . . 117.7 ?
    C5 C6 C7 . . 119.0(7) ?
    C5 C6 H6 . . 120.5 ?
    C7 C6 H6 . . 120.5 ?
    C6 C7 C8 . . 118.2(7) ?
    C6 C7 H7 . . 120.9 ?
    C8 C7 H7 . . 120.9 ?
    C7 C8 C9 . . 118.8(6) ?
    C7 C8 H8 . . 120.6 ?
    C9 C8 H8 . . 120.6 ?
    N1 C9 C8 . . 123.3(6) ?
    N1 C9 H9 . . 118.3 ?
    C8 C9 H9 . . 118.3 ?
    O3 C10 H10A . . 109.5 ?
    O3 C10 H10B . . 109.5 ?
    H10A C10 H10B . . 109.5 ?
    O3 C10 H10C . . 109.5 ?
    H10A C10 H10C . . 109.5 ?
    H10B C10 H10C . . 109.5 ?
loop_
    _geom_torsion_atom_site_label_1
    _geom_torsion_atom_site_label_2
    _geom_torsion_atom_site_label_3
    _geom_torsion_atom_site_label_4
    _geom_torsion_site_symmetry_1
    _geom_torsion_site_symmetry_2
    _geom_torsion_site_symmetry_3
    _geom_torsion_site_symmetry_4
    _geom_torsion
    _geom_torsion_publ_flag
    O3 Ni1 O1 C1 . . . . 1.8(5) ?
    O3 Ni1 O1 C1 2 . . . -178.2(5) ?
    O1 Ni1 O1 C1 2 . . .  -15E1(10)
                                   ?
    N1 Ni1 O1 C1 2 . . . 96.1(5) ?
    N1 Ni1 O1 C1 . . . . -83.9(5) ?
    O3 Ni1 O3 C10 2 . . .  14E1(10)
                                   ?
    O1 Ni1 O3 C10 2 . . . -48.5(8) ?
    O1 Ni1 O3 C10 . . . . 131.5(8) ?
    N1 Ni1 O3 C10 2 . . . 40.6(8) ?
    N1 Ni1 O3 C10 . . . . -139.4(8) ?
    O3 Ni1 N1 C5 . . . . 72.0(4) ?
    O3 Ni1 N1 C5 2 . . . -108.0(4) ?
    O1 Ni1 N1 C5 2 . . . -16.7(4) ?
    O1 Ni1 N1 C5 . . . . 163.3(4) ?
    N1 Ni1 N1 C5 2 . . .  -17E1(10)
                                   ?
    O3 Ni1 N1 C9 . . . . -105.2(5) ?
    O3 Ni1 N1 C9 2 . . . 74.8(5) ?
    O1 Ni1 N1 C9 2 . . . 166.2(5) ?
    O1 Ni1 N1 C9 . . . . -13.8(5) ?
    N1 Ni1 N1 C9 2 . . .  1E1(10)
                                 ?
    Ni1 O1 C1 O2 . . . . 0.9(9) ?
    Ni1 O1 C1 C2 . . . . 178.6(3) ?
    O2 C1 C2 C4 . . . . 69.3(8) ?
    O1 C1 C2 C4 . . . . -108.6(6) ?
    O2 C1 C2 C3 . . . . -108.6(7) ?
    O1 C1 C2 C3 . . . . 73.5(7) ?
    C4 C2 C3 F2 . . . . -178.3(5) ?
    C1 C2 C3 F2 . . . . -0.3(8) ?
    C4 C2 C3 C4 . . . 2_566 0.1(9) ?
    C1 C2 C3 C4 . . . 2_566 178.1(5) ?
    C3 C2 C4 F1 . . . . -178.6(5) ?
    C1 C2 C4 F1 . . . . 3.4(8) ?
    C3 C2 C4 C3 . . . 2_566 -0.1(9) ?
    C1 C2 C4 C3 . . . 2_566 -178.2(5) ?
    C9 N1 C5 C6 . . . . -0.8(9) ?
    Ni1 N1 C5 C6 . . . . -178.2(5) ?
    N1 C5 C6 C7 . . . . 1.8(10) ?
    C5 C6 C7 C8 . . . . -1.7(10) ?
    C6 C7 C8 C9 . . . . 0.9(10) ?
    C5 N1 C9 C8 . . . . 0.0(9) ?
    Ni1 N1 C9 C8 . . . . 177.2(5) ?
    C7 C8 C9 N1 . . . . 0.0(10) ?
loop_
    _geom_hbond_atom_site_label_D
    _geom_hbond_atom_site_label_H
    _geom_hbond_atom_site_label_A
    _geom_hbond_site_symmetry_A
    _geom_hbond_distance_DH
    _geom_hbond_distance_HA
    _geom_hbond_distance_DA
    _geom_hbond_angle_DHA
    O3 H3 O2 1 0.915 1.743 2.581(6) 150.97
