# Supplementary material for: catena-Poly[[bis­(methanol-κO)bis­(pyridine-κN)nickel(II)]-μ-tetra­fluoro­terephthalato-κ2 O:O′]
Source: Acta Crystallogr Sect E Struct Rep Online. 2008 Jun 7;64(Pt 7):m879. doi: 10.1107/S1600536808016619 (PMC2961662; doi:10.1107/S1600536808016619)
Supplement: Supplementary file 2 [file e-64-0m879-Isup2.hkl]

# 
# h,k,l, Fc-squared, Fo-squared, sigma(Fo-squared) and status flag 
# 
data_I
_shelx_title ' Ni in P-1' 
_shelx_refln_list_code          4 
_shelx_F_calc_maximum       86.91 
_exptl_crystal_F_000       264.00 
_reflns_d_resolution_high  0.8396 
 
loop_ 
 _symmetry_equiv_pos_as_xyz 
 'x, y, z' 
 '-x, -y, -z' 
 
_cell_length_a     7.9159 
_cell_length_b     8.8846 
_cell_length_c     9.0219 
_cell_angle_alpha 100.442 
_cell_angle_beta  101.559 
_cell_angle_gamma 114.396 
 
_shelx_F_squared_multiplier     1.000 
 
loop_ 
 _refln_index_h 
 _refln_index_k 
 _refln_index_l 
 _refln_F_squared_calc 
 _refln_F_squared_meas 
 _refln_F_squared_sigma 
 _refln_observed_status 
   3   0   0      582.12      547.52     17.58 o 
   4   0   0      207.89      188.59      9.39 o 
   5   0   0        4.19        7.75      5.30 o 
   6   0   0       28.85       41.83      7.90 o 
   7   0   0       41.36       48.56     13.10 o 
   8   0   0       19.08        0.95     11.11 o 
  -8   1   0        9.77       -0.70      9.38 o 
  -7   1   0       28.54       25.77      8.42 o 
  -6   1   0       20.39       17.25      6.95 o 
  -5   1   0      158.61      179.62     10.65 o 
  -4   1   0      612.89      604.02     14.78 o 
  -3   1   0      237.06      200.50      7.76 o 
  -2   1   0      491.41      428.17     12.48 o 
   2   1   0      706.85      677.98     17.33 o 
   3   1   0      319.04      272.61     14.13 o 
   4   1   0      104.46       85.54     10.89 o 
   5   1   0      159.38      187.90     11.09 o 
   6   1   0       81.06       88.78     14.28 o 
   7   1   0       31.40       43.73     13.96 o 
  -8   2   0        2.98        1.08      7.60 o 
  -7   2   0        6.08        0.63      6.75 o 
  -6   2   0        3.46       10.39      6.35 o 
  -5   2   0      428.52      405.78     14.04 o 
  -4   2   0      223.19      206.33      9.18 o 
  -3   2   0       56.05       55.20      5.00 o 
  -2   2   0      249.12      234.19     10.61 o 
  -1   2   0       21.21       43.05      4.57 o 
   0   2   0       25.53       20.54      4.08 o 
   2   2   0      228.27      206.71     11.34 o 
   3   2   0      832.31      816.85     24.71 o 
   4   2   0      129.51      113.20     12.85 o 
   5   2   0       15.78       18.15      8.32 o 
   6   2   0       43.84       52.83     13.76 o 
   7   2   0       18.40        3.23     11.74 o 
  -9   3   0        0.10       -3.37      9.39 o 
  -8   3   0       10.19       38.84     10.33 o 
  -7   3   0       66.38       61.83      9.93 o 
  -6   3   0       29.30       22.88      6.61 o 
  -5   3   0       29.04       27.81      6.29 o 
  -4   3   0      417.66      383.44     11.48 o 
  -3   3   0      960.61      824.76     21.82 o 
  -2   3   0       88.68       85.86      5.17 o 
  -1   3   0      116.80      131.25      4.64 o 
   0   3   0      392.51      378.41      9.68 o 
   1   3   0      386.83      351.99     13.10 o 
   2   3   0      294.39      329.67     15.06 o 
   3   3   0      232.87      272.83     16.06 o 
   4   3   0       11.96        9.07      7.10 o 
   5   3   0        3.46        8.88      7.82 o 
   6   3   0        2.50       14.48     11.41 o 
  -9   4   0       20.58       20.23      9.68 o 
  -8   4   0       92.86       97.21     16.52 o 
  -7   4   0       52.22       34.63     12.38 o 
  -6   4   0        3.17        1.59      5.52 o 
  -5   4   0       93.83       93.47      8.17 o 
  -4   4   0      126.06      118.90      7.44 o 
  -3   4   0      236.90      178.69     12.22 o 
  -2   4   0      435.73      398.40     10.36 o 
  -1   4   0      224.90      203.29      6.28 o 
   0   4   0       36.72       35.09      3.67 o 
   1   4   0       13.54       18.84      6.36 o 
   2   4   0       61.34       60.45      8.79 o 
   3   4   0       99.97      111.56     12.71 o 
   4   4   0       11.42       11.51      7.48 o 
   5   4   0       10.87       24.83     11.68 o 
  -9   5   0        3.84       11.83      9.22 o 
  -8   5   0       47.38       43.37      9.87 o 
  -7   5   0       55.31       54.31      8.93 o 
  -6   5   0      115.60      113.30      9.83 o 
  -5   5   0      770.78      717.40     16.88 o 
  -4   5   0      306.23      286.90     10.07 o 
  -3   5   0        1.13        4.95      5.50 o 
  -2   5   0      845.13      797.76     12.98 o 
  -1   5   0     1660.90     1667.26     17.61 o 
   0   5   0      306.18      318.14      9.01 o 
   1   5   0       69.40       78.61      7.21 o 
   2   5   0      102.87      104.51      8.77 o 
   3   5   0       22.57       26.97      6.76 o 
   4   5   0        6.66       16.05      6.59 o 
   5   5   0       10.14       15.21      7.97 o 
  -9   6   0       19.48       23.17      9.59 o 
  -8   6   0       55.27       78.24     11.25 o 
  -7   6   0       42.74       47.46      8.54 o 
  -6   6   0       72.49       39.51     11.27 o 
  -5   6   0      181.18      187.85     16.79 o 
  -4   6   0       56.41       70.38     10.88 o 
  -3   6   0      284.39      305.32      9.70 o 
  -2   6   0      563.21      559.73     12.24 o 
  -1   6   0      238.54      227.70     11.31 o 
   0   6   0      424.33      501.71     16.16 o 
   1   6   0      136.18      164.15     16.96 o 
   2   6   0        1.32       -0.80      9.57 o 
   3   6   0        4.68       10.33     10.37 o 
   4   6   0       18.59       40.00     12.59 o 
  -8   7   0        8.41       15.89     11.48 o 
  -7   7   0        4.89        8.28      9.61 o 
  -6   7   0       29.85       39.99     11.43 o 
  -5   7   0       94.64       76.09     12.56 o 
  -4   7   0        1.38      -10.35      7.27 o 
  -3   7   0        8.50        8.50      4.76 o 
  -2   7   0       55.67       63.28     10.19 o 
  -1   7   0      100.83      125.92     10.39 o 
   0   7   0       20.92       14.63      6.35 o 
   1   7   0       24.87       39.84     12.88 o 
   2   7   0       91.06       75.33     16.01 o 
   3   7   0       31.91       24.20     12.71 o 
  -8   8   0        0.47      -12.38      8.25 o 
  -7   8   0        0.18       -3.96      9.33 o 
  -6   8   0       12.62       -0.06      8.81 o 
  -5   8   0      237.01      215.89     19.30 o 
  -4   8   0      182.52      183.59     13.17 o 
  -3   8   0       34.99       56.19      9.18 o 
  -2   8   0       28.72       20.18      7.07 o 
  -1   8   0        3.66       13.49      7.16 o 
   0   8   0        4.88        0.44      6.86 o 
   1   8   0       20.05       13.34     13.10 o 
  -7   9   0       19.44       23.08     12.60 o 
  -6   9   0       29.47       25.49     12.12 o 
  -5   9   0       11.32       11.00      7.26 o 
  -4   9   0        1.57       -1.03      7.04 o 
  -3   9   0       43.37       57.43      9.84 o 
  -2   9   0       56.00       51.69      9.84 o 
  -1   9   0        0.57       -8.60      6.80 o 
   0   9   0        0.14       10.22     12.93 o 
  -6  10   0       14.38       -0.98      7.28 o 
  -5  10   0       16.80       49.00     13.43 o 
  -4  10   0       17.45       25.14     11.50 o 
  -3  10   0       13.78       16.10      9.11 o 
  -2  10   0        9.40       15.53      9.75 o 
   2 -10   1        2.32        4.15      8.23 o 
   3 -10   1        7.11       11.21      8.24 o 
   4 -10   1       40.87       33.12     12.90 o 
   5 -10   1       27.41       18.90     10.40 o 
   6 -10   1        6.73        6.47     14.05 o 
   0  -9   1        8.78        9.35     12.26 o 
   1  -9   1       46.03       38.91     15.09 o 
   2  -9   1       32.47       59.63     10.37 o 
   3  -9   1        0.77        4.13      7.05 o 
   4  -9   1       11.87       10.13      8.20 o 
   5  -9   1       35.41       26.50      7.71 o 
   6  -9   1       27.69       11.51     10.97 o 
   7  -9   1       16.85       11.53     10.91 o 
  -2  -8   1       15.80       -5.64     11.78 o 
  -1  -8   1       74.77       37.70     12.71 o 
   0  -8   1       90.70       70.81     10.14 o 
   1  -8   1       35.27       28.34      7.49 o 
   2  -8   1       24.67       15.22      6.65 o 
   3  -8   1        0.38       -0.01      5.70 o 
   4  -8   1        0.36       -5.67      5.17 o 
   5  -8   1        1.32        8.85      9.31 o 
   6  -8   1        8.29        6.44      9.57 o 
   7  -8   1       36.36       36.26     13.56 o 
   8  -8   1       17.44       17.05     13.43 o 
  -3  -7   1       26.25       22.73     12.63 o 
  -2  -7   1       54.54       47.54     13.80 o 
  -1  -7   1        3.48       12.41      9.52 o 
   0  -7   1        9.35        0.99      9.33 o 
   1  -7   1      116.99       96.93      9.36 o 
   2  -7   1      369.25      390.71     14.70 o 
   3  -7   1      263.09      279.13     10.17 o 
   4  -7   1      457.62      490.75     23.52 o 
   5  -7   1      205.22      227.30     19.08 o 
   6  -7   1       37.92       44.22     12.82 o 
   7  -7   1       34.77        6.37     11.68 o 
   8  -7   1        3.47        6.61     12.14 o 
  -4  -6   1        9.62       14.52      7.09 o 
  -3  -6   1       80.79       70.44      9.36 o 
  -2  -6   1       48.80       60.66     13.85 o 
  -1  -6   1        2.82        7.12      5.13 o 
   0  -6   1       42.67       31.93      7.57 o 
   1  -6   1      607.87      607.13     13.97 o 
   2  -6   1      777.88      871.69     14.57 o 
   3  -6   1      243.84      282.23      8.84 o 
   4  -6   1      262.94      230.35      8.03 o 
   5  -6   1      226.69      211.06     11.17 o 
   6  -6   1       33.64       31.36     10.13 o 
   7  -6   1       11.30       11.82      8.74 o 
   8  -6   1       31.29       54.21     10.80 o 
  -5  -5   1        0.70        8.57     10.63 o 
  -4  -5   1       12.02       -0.50      7.69 o 
  -3  -5   1       14.77        9.31      7.20 o 
  -2  -5   1       31.29       50.18      9.55 o 
  -1  -5   1      269.58      240.42     10.17 o 
   0  -5   1      247.73      218.47     11.18 o 
   1  -5   1       58.08       54.47      4.80 o 
   2  -5   1       46.34       42.32      4.42 o 
   3  -5   1       15.05       12.10      4.92 o 
   4  -5   1      334.14      324.41     11.36 o 
   5  -5   1       83.99       79.26      8.22 o 
   6  -5   1        3.92       17.38      6.52 o 
   7  -5   1       57.23       60.13     22.77 o 
   8  -5   1       70.06       98.20     13.23 o 
   9  -5   1       13.51       15.68     10.18 o 
  -6  -4   1        0.63       12.50     11.71 o 
  -5  -4   1        4.98        7.91     10.39 o 
  -4  -4   1        0.64        5.06      7.22 o 
  -3  -4   1       44.77       48.70      9.98 o 
  -2  -4   1       40.97       41.04      8.38 o 
  -1  -4   1      309.74      270.51     13.01 o 
   0  -4   1     1324.98     1347.67     14.94 o 
   1  -4   1      324.91      313.11      7.18 o 
   2  -4   1      320.97      347.10      9.29 o 
   3  -4   1       17.04       15.39      3.91 o 
   4  -4   1      791.16      716.92     16.14 o 
   5  -4   1      248.13      236.15     11.87 o 
   6  -4   1       31.88       38.58     10.38 o 
   7  -4   1       74.97       58.20     10.19 o 
   8  -4   1       18.39       13.03      8.83 o 
  -6  -3   1       58.46       59.72     14.25 o 
  -5  -3   1      114.89      116.64     15.91 o 
  -4  -3   1       37.09       32.05      9.43 o 
  -3  -3   1       10.08        7.67      5.88 o 
  -2  -3   1      292.17      288.70     14.62 o 
  -1  -3   1      524.93      523.73     16.02 o 
   0  -3   1        5.33        0.28      3.18 o 
   1  -3   1       16.18       23.19      5.04 o 
   3  -3   1       17.46       11.30      4.91 o 
   4  -3   1        9.46        2.52      5.05 o 
   5  -3   1       57.61       44.55      7.20 o 
   6  -3   1       53.83       84.88      9.97 o 
   7  -3   1       36.06       51.19     20.43 o 
   8  -3   1        0.65        0.34      9.51 o 
  -7  -2   1        4.89        2.79     10.61 o 
  -6  -2   1       17.28       13.71     10.15 o 
  -5  -2   1       26.63       28.11      9.81 o 
  -4  -2   1      296.68      266.04     16.64 o 
  -3  -2   1      872.46      803.50     15.24 o 
  -2  -2   1        1.13       -5.17      3.45 o 
   3  -2   1      428.11      394.24     14.66 o 
   4  -2   1      508.56      516.34     19.50 o 
   5  -2   1      106.15       97.38     12.50 o 
   6  -2   1       27.28       37.17      8.13 o 
   7  -2   1       25.14       39.29      9.13 o 
   8  -2   1        8.59       -1.95      8.02 o 
  -7  -1   1       40.28       70.82     15.03 o 
  -6  -1   1       25.44       37.34     10.39 o 
  -5  -1   1       30.73       25.00      6.14 o 
  -4  -1   1      782.85      708.48     24.03 o 
  -3  -1   1      767.24      751.03     13.49 o 
  -2  -1   1       22.27       26.41      5.29 o 
   3  -1   1     1518.41     1466.99     28.58 o 
   4  -1   1      151.25      154.25     12.74 o 
   5  -1   1        5.86        8.21      6.95 o 
   6  -1   1        0.23       -7.44      5.71 o 
   7  -1   1       26.69       27.21      9.21 o 
   8  -1   1       10.98       21.49     13.06 o 
  -8   0   1       26.90       47.36     14.58 o 
  -7   0   1        8.97       13.87      9.81 o 
  -6   0   1       17.14       23.91      6.74 o 
  -5   0   1      403.58      395.16     13.85 o 
  -4   0   1      561.74      503.65     18.53 o 
  -3   0   1      265.96      252.10     15.39 o 
  -2   0   1      369.40      317.52     10.00 o 
   1   0   1        4.51        0.97      3.23 o 
   2   0   1      272.73      275.48     11.79 o 
   3   0   1      786.08      757.40     22.06 o 
   4   0   1       83.84       88.74     11.10 o 
   5   0   1       30.71       44.70      9.98 o 
   6   0   1      133.15      150.90     12.06 o 
   7   0   1       52.01       62.42     14.85 o 
  -8   1   1       10.63       20.31     12.03 o 
  -7   1   1       15.25       24.26      7.64 o 
  -6   1   1        1.78        5.08      5.53 o 
  -5   1   1       40.53       29.98      6.12 o 
  -4   1   1       51.07       46.92      5.64 o 
  -3   1   1      692.11      628.56     22.58 o 
  -2   1   1       23.68       25.49      4.56 o 
  -1   1   1     3091.38     3149.87     26.60 o 
   1   1   1      591.35      612.27     13.92 o 
   2   1   1       33.73       40.28      4.10 o 
   3   1   1      230.93      225.32     13.47 o 
   4   1   1      104.69       94.74     11.72 o 
   5   1   1      139.01      138.83     15.53 o 
   6   1   1       39.99       57.97     13.50 o 
   7   1   1        9.20       20.42     12.57 o 
  -9   2   1        5.05       14.48     11.83 o 
  -8   2   1       27.02       39.79      9.26 o 
  -7   2   1       41.68       50.94     20.66 o 
  -6   2   1        9.00       12.16      5.81 o 
  -5   2   1       35.48       28.18      5.89 o 
  -4   2   1      157.91      150.02     20.14 o 
  -3   2   1      221.81      188.61     10.91 o 
  -2   2   1       97.04       88.40      7.33 o 
  -1   2   1      496.39      539.42     10.35 o 
   0   2   1      475.95      426.47      8.55 o 
   1   2   1       21.12       24.63      3.45 o 
   2   2   1       67.94       58.78      4.92 o 
   3   2   1      126.63      132.38     11.80 o 
   4   2   1      114.52      118.99     13.09 o 
   5   2   1       15.57       13.56      9.01 o 
   6   2   1        0.30      -10.23      9.38 o 
  -9   3   1       30.20       41.65     10.43 o 
  -8   3   1       67.62       80.41     11.02 o 
  -7   3   1       11.95        8.62      6.83 o 
  -6   3   1       89.76       78.12      8.90 o 
  -5   3   1      684.24      645.35     15.83 o 
  -4   3   1       37.38       34.96      4.77 o 
  -3   3   1      410.98      381.18     14.99 o 
  -2   3   1      312.50      264.53     17.22 o 
  -1   3   1     4147.24     4327.95     26.05 o 
   0   3   1      227.49      229.40      9.90 o 
   1   3   1      344.74      362.98      8.07 o 
   2   3   1       57.56       50.20      4.44 o 
   3   3   1      100.07      105.06     11.49 o 
   4   3   1        0.23        5.06      6.82 o 
   5   3   1        7.31        7.24      9.30 o 
   6   3   1       24.35       21.43     12.13 o 
  -9   4   1        0.78        5.52      8.50 o 
  -8   4   1        1.95       -5.55      6.49 o 
  -7   4   1        7.19        7.32      6.19 o 
  -6   4   1      300.78      310.58     12.99 o 
  -5   4   1      982.37      863.41     17.34 o 
  -4   4   1      625.59      518.95     11.75 o 
  -3   4   1     1207.88     1154.89     26.45 o 
  -2   4   1      766.13      750.15     11.80 o 
  -1   4   1       54.46       65.20      4.53 o 
   0   4   1      438.88      435.94      9.50 o 
   1   4   1      674.79      629.93     11.31 o 
   2   4   1      255.91      241.53     18.08 o 
   3   4   1       43.73       34.92      6.68 o 
   4   4   1       14.01        4.72     11.71 o 
   5   4   1        9.55        9.83      7.22 o 
  -9   5   1       20.07       20.95      8.93 o 
  -8   5   1       19.21       13.84      7.53 o 
  -7   5   1       81.13       87.97      9.40 o 
  -6   5   1      403.88      368.67     13.55 o 
  -5   5   1      297.57      298.79     10.93 o 
  -4   5   1       77.72       62.29     10.25 o 
  -3   5   1      347.81      317.87     14.32 o 
  -2   5   1      181.67      163.93      7.08 o 
  -1   5   1       71.20       85.50      5.62 o 
   0   5   1      152.32      150.71      9.59 o 
   1   5   1      320.21      300.05     20.24 o 
   2   5   1      351.66      347.11     22.03 o 
   3   5   1       39.03       30.95      7.08 o 
   4   5   1        0.12        5.50      7.09 o 
  -9   6   1       13.40       14.32     13.54 o 
  -8   6   1      101.66       97.29     16.45 o 
  -7   6   1       26.91        9.80      9.07 o 
  -6   6   1        1.00        5.16      8.05 o 
  -5   6   1       80.53       79.38     12.45 o 
  -4   6   1       64.37       74.39     11.31 o 
  -3   6   1        6.42       15.13      4.36 o 
  -2   6   1       26.24       25.08      4.76 o 
  -1   6   1       90.79      114.38     11.03 o 
   0   6   1      138.81      134.19     10.69 o 
   1   6   1      110.03       81.78     14.50 o 
   2   6   1       33.14       14.68     11.22 o 
   3   6   1       11.64        2.02     10.93 o 
  -9   7   1       24.56        1.93     13.33 o 
  -8   7   1        3.33        1.05      9.40 o 
  -7   7   1       23.40        8.33      9.49 o 
  -6   7   1        2.20        4.42      8.91 o 
  -5   7   1       43.31       59.37     12.18 o 
  -4   7   1       46.46       61.39      8.05 o 
  -3   7   1      499.47      506.16     13.47 o 
  -2   7   1      509.40      500.46     17.05 o 
  -1   7   1       66.93       72.34      9.30 o 
   0   7   1        3.09        4.52      8.31 o 
   1   7   1        2.99       -0.74     10.48 o 
   2   7   1        0.12        8.72     11.98 o 
  -8   8   1        4.13      -13.86      9.24 o 
  -7   8   1       19.99        4.44     10.15 o 
  -6   8   1       96.47       92.37     15.35 o 
  -5   8   1       44.09       46.30      8.75 o 
  -4   8   1        2.21       -5.17      5.51 o 
  -3   8   1       12.95       10.25      6.90 o 
  -2   8   1       44.76       47.33      9.08 o 
  -1   8   1        4.47        8.31      7.24 o 
   0   8   1        0.34       -9.47      9.94 o 
   1   8   1        5.60       -2.44     12.19 o 
  -7   9   1       54.52       60.50     15.71 o 
  -6   9   1       83.11       79.78     10.06 o 
  -5   9   1       63.73       69.18     10.27 o 
  -4   9   1       10.78        6.73      7.71 o 
  -3   9   1       11.01       27.70      9.04 o 
  -2   9   1       15.92        7.96      8.15 o 
  -1   9   1       15.08       19.52      9.18 o 
  -5  10   1       30.27       23.89     12.65 o 
  -4  10   1       20.06       16.37      8.99 o 
  -3  10   1       45.37       54.79     11.35 o 
   1 -10   2       19.24       44.85     10.09 o 
   2 -10   2       16.55        3.32      8.16 o 
   3 -10   2        5.23      -11.06      9.14 o 
   4 -10   2        6.78       -6.27      9.70 o 
   5 -10   2        7.97        2.26      8.85 o 
   6 -10   2        6.04        0.87      7.32 o 
  -1  -9   2       14.03       -7.76     11.02 o 
   0  -9   2       22.55        5.83      7.81 o 
   1  -9   2       44.12       39.34      9.04 o 
   2  -9   2       23.89       13.87      7.63 o 
   3  -9   2       18.93       30.12     11.98 o 
   4  -9   2       22.38       16.61     10.07 o 
   5  -9   2        1.70       -1.21      5.97 o 
   6  -9   2        1.19       -3.39     10.27 o 
   7  -9   2        6.63       12.23     12.00 o 
  -2  -8   2       28.33       31.33     12.68 o 
  -1  -8   2       17.29       15.78     13.02 o 
   0  -8   2       41.69       38.39      8.23 o 
   1  -8   2       35.01       27.39      7.38 o 
   2  -8   2        2.92        4.67      6.90 o 
   3  -8   2       44.44       39.60      7.36 o 
   4  -8   2      219.88      257.40     20.62 o 
   5  -8   2      200.64      187.93     18.52 o 
   6  -8   2      124.61      103.17     16.90 o 
   7  -8   2       31.31        4.63     12.33 o 
   8  -8   2        7.40      -11.34     12.02 o 
  -3  -7   2       11.30       -6.81      9.07 o 
  -2  -7   2       64.01       53.75     12.44 o 
  -1  -7   2      208.62      178.28     16.48 o 
   0  -7   2       35.65       36.54      7.11 o 
   1  -7   2        6.36       10.99      5.84 o 
   2  -7   2       96.36      104.45     10.95 o 
   3  -7   2      170.70      179.10      8.42 o 
   4  -7   2      279.66      282.99     20.75 o 
   5  -7   2      114.70      119.92      7.75 o 
   6  -7   2       28.50       19.02      7.07 o 
   7  -7   2       25.56       25.98     10.69 o 
   8  -7   2       11.99        1.03      8.06 o 
  -4  -6   2        5.88        5.66      9.39 o 
  -3  -6   2       20.10       21.88      9.76 o 
  -2  -6   2        6.38       -5.04      6.54 o 
  -1  -6   2        4.44       -1.47      4.33 o 
   0  -6   2      216.98      226.98      8.90 o 
   1  -6   2      677.20      766.07     14.05 o 
   2  -6   2        7.99        3.15      5.19 o 
   3  -6   2       28.42       44.20      4.95 o 
   4  -6   2      385.15      370.04     16.28 o 
   5  -6   2        8.91       17.42      8.05 o 
   6  -6   2        0.81      -11.13      8.91 o 
   7  -6   2       39.86       81.28     11.07 o 
   8  -6   2       13.82       18.79      9.42 o 
  -5  -5   2        0.62       -5.52      9.80 o 
  -4  -5   2        0.18        4.48      8.55 o 
  -3  -5   2        2.08        4.46      7.25 o 
  -2  -5   2        0.93        2.86      5.19 o 
  -1  -5   2       58.48       53.97      8.68 o 
   0  -5   2      278.38      302.92      8.73 o 
   1  -5   2      405.41      459.94      8.46 o 
   2  -5   2      325.79      348.29      7.51 o 
   3  -5   2       69.37       68.96      5.37 o 
   4  -5   2        0.48       -6.35      4.24 o 
   5  -5   2        6.26        2.15      5.52 o 
   6  -5   2      129.33      130.77     11.69 o 
   7  -5   2       96.51      107.24     12.54 o 
   8  -5   2       11.63       21.83     10.05 o 
  -6  -4   2        7.61       15.71     13.16 o 
  -5  -4   2       64.53       70.11     14.56 o 
  -4  -4   2      262.99      296.93     20.08 o 
  -3  -4   2      170.35      156.38     14.74 o 
  -2  -4   2        0.67       -1.38      4.85 o 
  -1  -4   2        1.76        5.02      4.52 o 
   0  -4   2       40.67       29.62      3.31 o 
   1  -4   2       91.49       93.62      4.71 o 
   2  -4   2       19.12       14.43      3.28 o 
   3  -4   2       25.50       24.62      6.90 o 
   4  -4   2      167.12      179.88     13.62 o 
   5  -4   2        9.60       14.74      7.97 o 
   6  -4   2        4.48        6.19      7.24 o 
   7  -4   2       13.34       22.82      8.94 o 
   8  -4   2        3.26       14.15      9.67 o 
  -7  -3   2       11.01       14.46     12.90 o 
  -6  -3   2        1.91        8.91     10.61 o 
  -5  -3   2        0.17        0.23      7.85 o 
  -4  -3   2      102.57       85.38     12.87 o 
  -3  -3   2      224.55      202.77     14.66 o 
  -2  -3   2       86.58      101.91      9.79 o 
  -1  -3   2      568.79      605.86     18.25 o 
   0  -3   2     1282.24     1405.01     16.76 o 
   1  -3   2     1034.86     1262.27     25.93 o 
   2  -3   2      155.74      144.09     10.37 o 
   3  -3   2      228.29      251.74     13.59 o 
   4  -3   2      594.45      589.31     22.38 o 
   5  -3   2       39.43       41.26     10.16 o 
   6  -3   2        1.12       -6.47      7.43 o 
   7  -3   2       46.04       64.62     11.09 o 
   8  -3   2       17.37       34.70     10.61 o 
  -7  -2   2        5.04       25.07     12.19 o 
  -6  -2   2        5.34       13.83     10.46 o 
  -5  -2   2       75.94       59.90     11.92 o 
  -4  -2   2      127.98      137.02     13.84 o 
  -3  -2   2      286.29      286.09      7.89 o 
  -2  -2   2     1891.25     1801.83     31.38 o 
  -1  -2   2     3297.85     3335.16     37.45 o 
   0  -2   2      681.80      933.41     15.62 o 
   2  -2   2      599.66      663.21     19.16 o 
   3  -2   2     2122.42     2129.08     37.07 o 
   4  -2   2      827.74      836.57     26.67 o 
   5  -2   2       16.44        6.06      7.79 o 
   6  -2   2       58.22       44.54     12.01 o 
   7  -2   2       38.29       47.87     15.00 o 
   8  -2   2        0.13        6.00      8.90 o 
  -8  -1   2        0.85        1.31     10.94 o 
  -7  -1   2        2.57       -4.28      9.43 o 
  -6  -1   2       32.89       30.16     10.39 o 
  -5  -1   2      146.00      132.21      9.32 o 
  -4  -1   2      619.96      595.74     13.99 o 
  -3  -1   2      416.59      439.65     17.42 o 
  -2  -1   2      429.27      406.59     12.96 o 
  -1  -1   2     4774.10     5285.08     33.97 o 
   0  -1   2       15.80       21.46      4.40 o 
   1  -1   2     4166.03     4895.26     44.27 o 
   2  -1   2      395.51      429.54     15.47 o 
   3  -1   2     1199.20     1137.58     27.47 o 
   4  -1   2       95.14      105.20     11.84 o 
   5  -1   2      119.80      121.50     14.39 o 
   6  -1   2      121.12      119.18     16.32 o 
   7  -1   2       23.74        7.70     11.28 o 
  -8   0   2        0.79       -7.14      9.29 o 
  -7   0   2       62.38       85.90     15.24 o 
  -6   0   2       73.80       74.50      8.87 o 
  -5   0   2       21.90       29.17      6.11 o 
  -4   0   2        6.86       12.09      4.27 o 
  -3   0   2      113.82      113.16      6.23 o 
  -2   0   2        6.29        3.33      3.15 o 
  -1   0   2       99.62       92.97      6.16 o 
   0   0   2       88.54      103.36      6.70 o 
   1   0   2     7552.69     7522.10     55.68 o 
   2   0   2     2374.73     2137.10     33.09 o 
   3   0   2       59.65       47.57      8.49 o 
   4   0   2       38.12       27.57      8.79 o 
   5   0   2       82.91       91.12     13.98 o 
   6   0   2       12.62       26.79     11.61 o 
   7   0   2       10.37       18.84     13.04 o 
  -8   1   2       45.53       49.74     13.49 o 
  -7   1   2       20.26       22.24      7.37 o 
  -6   1   2       74.38       76.29      8.91 o 
  -5   1   2      254.78      242.37     10.87 o 
  -4   1   2       30.27       23.28      4.69 o 
  -3   1   2       78.53       76.31      5.53 o 
  -2   1   2        6.90       11.83      4.26 o 
  -1   1   2     1705.86     1757.05     24.34 o 
   0   1   2     1178.42     1244.94     15.14 o 
   1   1   2        2.12        1.21      2.73 o 
   2   1   2       70.43       67.80      8.09 o 
   3   1   2      117.43      122.49     11.86 o 
   4   1   2        0.72        4.69      6.82 o 
   5   1   2        1.79        4.26      7.76 o 
   6   1   2       20.17       32.56     13.13 o 
   7   1   2        2.61        4.63     12.10 o 
  -9   2   2       26.87       23.76     12.89 o 
  -8   2   2       63.13       72.99     10.55 o 
  -7   2   2       22.50       21.94      7.40 o 
  -6   2   2        2.08       -1.52      6.00 o 
  -5   2   2      238.55      241.38     10.71 o 
  -4   2   2     1318.22     1098.54     17.42 o 
  -3   2   2      189.71      206.75     11.80 o 
  -2   2   2       58.33       68.94      7.39 o 
  -1   2   2      697.95      730.07     21.41 o 
   0   2   2      234.49      232.10      6.16 o 
   1   2   2       45.19       40.04      3.83 o 
   2   2   2      105.24       84.50      5.55 o 
   3   2   2        0.42       -2.16      3.71 o 
   4   2   2        0.58        2.71      6.48 o 
   5   2   2       23.56       20.18     10.02 o 
   6   2   2       16.19       -3.39     10.81 o 
  -9   3   2       16.45       24.98     13.23 o 
  -8   3   2        0.28       -5.19      6.96 o 
  -7   3   2        5.82       -7.68      8.91 o 
  -6   3   2      207.31      199.53     11.02 o 
  -5   3   2      676.07      601.37     14.71 o 
  -4   3   2      435.66      386.53     15.36 o 
  -3   3   2     1852.32     1812.39     32.89 o 
  -2   3   2     3150.88     3353.90     30.01 o 
  -1   3   2      902.96      940.81     12.58 o 
   0   3   2        7.48        9.47      2.77 o 
   1   3   2      213.50      206.43      7.47 o 
   2   3   2      739.82      701.47     13.46 o 
   3   3   2      140.02      130.26     12.92 o 
   4   3   2       32.54       36.45     14.11 o 
   5   3   2       25.36       18.61     14.56 o 
  -9   4   2       37.85       33.88     14.69 o 
  -8   4   2       68.93       72.71     10.21 o 
  -7   4   2       83.04       67.41     11.66 o 
  -6   4   2      173.29      171.72     10.20 o 
  -5   4   2      235.56      231.52      9.60 o 
  -4   4   2      246.55      207.16     14.60 o 
  -3   4   2      481.93      494.47     18.98 o 
  -2   4   2      719.24      780.57     13.01 o 
  -1   4   2      322.23      285.57      9.37 o 
   0   4   2        8.55        1.37      3.17 o 
   1   4   2       93.62       79.83      9.12 o 
   2   4   2      181.76      196.68     11.00 o 
   3   4   2       82.95       68.65      8.89 o 
   4   4   2       55.62       60.56      9.26 o 
   5   4   2       13.20        7.86      8.10 o 
  -9   5   2        1.29        1.60     12.80 o 
  -8   5   2        7.42       12.59     11.07 o 
  -7   5   2       34.58       19.50     10.21 o 
  -6   5   2      162.22      128.51     15.01 o 
  -5   5   2       49.27       55.04     10.84 o 
  -4   5   2       15.34       11.28      7.00 o 
  -3   5   2      183.89      176.78      9.21 o 
  -2   5   2       41.27       36.93      4.81 o 
  -1   5   2       80.77       71.08      5.74 o 
   0   5   2      199.06      191.67      8.47 o 
   1   5   2       85.75       99.82     15.26 o 
   2   5   2       77.15      100.22     15.47 o 
   3   5   2       57.60       55.44     15.18 o 
   4   5   2        9.67        3.98     11.36 o 
  -9   6   2       10.59        0.01     12.25 o 
  -8   6   2        2.04       -6.97      9.70 o 
  -7   6   2       24.92       18.58     10.07 o 
  -6   6   2      124.80      117.68     15.14 o 
  -5   6   2        1.06        4.22      8.15 o 
  -4   6   2       46.48       30.15      9.28 o 
  -3   6   2       95.58       92.83      7.15 o 
  -2   6   2      548.32      575.39     13.53 o 
  -1   6   2      378.52      412.01     15.34 o 
   0   6   2       79.40       82.45      9.25 o 
   1   6   2       57.01       57.32     14.12 o 
   2   6   2       12.38        6.61     11.25 o 
   3   6   2       11.04       -5.14     11.19 o 
  -8   7   2       33.05        8.74     10.64 o 
  -7   7   2       40.53       40.86     12.56 o 
  -6   7   2       95.69       75.55     13.93 o 
  -5   7   2       64.33       67.17     12.50 o 
  -4   7   2       13.43       13.58      6.34 o 
  -3   7   2       13.79       13.18      5.12 o 
  -2   7   2        1.35        4.18      5.67 o 
  -1   7   2        0.36       -0.81      5.79 o 
   0   7   2       23.43       15.59     12.09 o 
   1   7   2        8.29        0.23     10.57 o 
   2   7   2        0.10       -0.02     10.44 o 
  -8   8   2        6.06        4.00     10.78 o 
  -7   8   2       26.16       23.77     12.19 o 
  -6   8   2       71.76       75.34     14.28 o 
  -5   8   2       62.87       58.26     14.70 o 
  -4   8   2      162.49      193.77     13.47 o 
  -3   8   2      203.04      235.41     14.47 o 
  -2   8   2        7.18       -0.13      6.85 o 
  -1   8   2        0.31       -3.78     10.01 o 
   0   8   2       22.41       22.16     14.96 o 
  -7   9   2       10.64       17.28     12.03 o 
  -6   9   2       56.57       57.44     10.21 o 
  -5   9   2       85.44       81.71     11.32 o 
  -4   9   2       45.35       31.22     15.28 o 
  -3   9   2       46.77       54.73     16.44 o 
  -2   9   2       49.46       60.14     11.08 o 
  -1   9   2       42.03       44.84     11.48 o 
   1 -10   3       20.67       26.10      9.11 o 
   2 -10   3        8.17        5.32     10.69 o 
   3 -10   3        3.51        7.18     10.41 o 
   4 -10   3        9.54        1.24     10.03 o 
   5 -10   3       14.70       12.68     10.27 o 
  -1  -9   3       13.01       12.20     11.47 o 
   0  -9   3       16.93       18.39      8.24 o 
   1  -9   3       19.17        8.40      6.93 o 
   2  -9   3       36.55       23.55     11.09 o 
   3  -9   3       35.01       31.39     11.43 o 
   4  -9   3       31.87       35.75     11.53 o 
   5  -9   3       50.39       22.11     12.62 o 
   6  -9   3       54.53       34.04     13.95 o 
   7  -9   3       24.79       30.97     14.15 o 
  -2  -8   3        6.03       28.15     11.65 o 
  -1  -8   3       10.72       22.79     10.55 o 
   0  -8   3      178.05      175.70     23.98 o 
   1  -8   3      327.15      339.54     14.49 o 
   2  -8   3       19.90       27.99      9.58 o 
   3  -8   3        7.86       -6.48      7.30 o 
   4  -8   3       63.55       56.38     20.83 o 
   5  -8   3       19.47       19.41     11.28 o 
   6  -8   3       15.89       18.76     12.18 o 
   7  -8   3       16.51        4.93     13.83 o 
  -3  -7   3       20.33       26.41     12.17 o 
  -2  -7   3       10.09       10.36      5.96 o 
  -1  -7   3       25.62       18.71     10.15 o 
   0  -7   3       64.79       71.71      6.71 o 
   1  -7   3        5.02       13.37      4.66 o 
   2  -7   3       13.23        6.50      4.40 o 
   3  -7   3      172.44      198.27      9.45 o 
   4  -7   3      105.53       95.28     11.01 o 
   5  -7   3       28.58       20.66      5.59 o 
   6  -7   3       41.75       34.83      8.26 o 
   7  -7   3       21.65        4.87      7.45 o 
   8  -7   3       10.98        5.99      8.32 o 
  -4  -6   3       31.55       37.98     13.41 o 
  -3  -6   3        7.60       -3.54      8.13 o 
  -2  -6   3       16.64        9.45      7.88 o 
  -1  -6   3       21.99       10.26      7.27 o 
   0  -6   3        9.01        0.76      3.62 o 
   1  -6   3        2.89        4.28      4.58 o 
   2  -6   3      164.45      171.41      6.54 o 
   3  -6   3      372.88      453.68     21.03 o 
   4  -6   3      147.97      135.05     12.02 o 
   5  -6   3        1.94        2.70      5.39 o 
   6  -6   3       24.59       25.58      8.08 o 
   7  -6   3       36.95       34.25      9.45 o 
   8  -6   3        6.15        9.43      9.89 o 
  -5  -5   3       19.22       42.73     14.14 o 
  -4  -5   3       47.72       35.99     11.35 o 
  -3  -5   3      163.62      168.93     15.72 o 
  -2  -5   3      117.95      132.13     13.08 o 
  -1  -5   3       27.14       29.66      8.50 o 
   0  -5   3       56.70       55.53     19.32 o 
   1  -5   3       12.98       11.84      5.08 o 
   2  -5   3        9.52       13.09      4.75 o 
   3  -5   3      160.88      163.17      9.74 o 
   4  -5   3      100.11      128.67     13.02 o 
   5  -5   3        0.70        3.35      7.57 o 
   6  -5   3        9.83        3.99      8.48 o 
   7  -5   3        2.74        9.35      8.00 o 
   8  -5   3        0.30        4.10      9.19 o 
  -6  -4   3       13.14        3.62     10.58 o 
  -5  -4   3        0.18        4.94      9.71 o 
  -4  -4   3        0.85        9.00      8.85 o 
  -3  -4   3       21.30       24.71      8.29 o 
  -2  -4   3      196.37      177.48     14.05 o 
  -1  -4   3      278.99      264.39     15.27 o 
   0  -4   3      463.16      495.22     12.12 o 
   1  -4   3      818.03      908.51     11.56 o 
   2  -4   3      360.77      381.27     17.66 o 
   3  -4   3      215.29      228.67     15.04 o 
   4  -4   3      116.21      117.63     13.13 o 
   5  -4   3       34.04       41.75     10.89 o 
   6  -4   3       52.03       80.58     15.06 o 
   7  -4   3       21.36       50.34     14.52 o 
   8  -4   3        3.62       -2.27      9.23 o 
  -7  -3   3        8.19       12.55     12.09 o 
  -6  -3   3       14.52       12.44     10.89 o 
  -5  -3   3       89.53      113.05     15.37 o 
  -4  -3   3      254.74      271.15     18.66 o 
  -3  -3   3       12.18        6.67      6.32 o 
  -2  -3   3        3.60        3.99      5.16 o 
  -1  -3   3     2737.91     2724.80     23.48 o 
   0  -3   3     3517.48     4358.12     53.63 o 
   1  -3   3      150.22      160.27     12.18 o 
   2  -3   3      104.31      120.92     11.02 o 
   3  -3   3      884.53      883.45     26.68 o 
   4  -3   3      180.85      209.44     16.21 o 
   5  -3   3       21.79       39.24     11.02 o 
   6  -3   3      109.94      134.43     17.81 o 
   7  -3   3       37.54       54.51     15.33 o 
   8  -3   3        2.85       -3.07      9.22 o 
  -7  -2   3       10.27       32.44     13.07 o 
  -6  -2   3        0.95        4.35      8.55 o 
  -5  -2   3       52.85       51.49     11.34 o 
  -4  -2   3      198.72      208.17     16.13 o 
  -3  -2   3      151.92      153.83      7.19 o 
  -2  -2   3     1097.06     1099.21     15.55 o 
  -1  -2   3     1544.11     1608.80     49.00 o 
   0  -2   3      102.28      142.47      6.97 o 
   1  -2   3      713.86      724.11     11.95 o 
   2  -2   3       43.26       56.76      5.96 o 
   3  -2   3      131.59      141.04     12.95 o 
   4  -2   3       55.17       72.50     11.71 o 
   5  -2   3      199.80      201.67     18.80 o 
   6  -2   3      131.61      138.30     18.67 o 
   7  -2   3       36.29       37.56     13.83 o 
  -8  -1   3        0.09       -6.93     10.45 o 
  -7  -1   3       20.22       25.19     12.10 o 
  -6  -1   3       34.82       53.79     12.47 o 
  -5  -1   3      321.17      329.39     12.39 o 
  -4  -1   3       34.70       25.82      4.76 o 
  -3  -1   3        3.25        5.68      4.57 o 
  -2  -1   3       41.55       40.07      4.99 o 
  -1  -1   3       44.62       59.82      4.70 o 
   0  -1   3       48.43       59.65      5.23 o 
   1  -1   3      323.97      347.14     10.89 o 
   2  -1   3     1187.76     1113.13     29.83 o 
   3  -1   3     1694.74     1502.58     19.71 o 
   4  -1   3      305.26      295.84     19.16 o 
   5  -1   3       13.32        7.87      8.48 o 
   6  -1   3       16.73       11.74     11.77 o 
   7  -1   3        0.86       -3.77     10.69 o 
  -8   0   3        8.87        6.38     11.22 o 
  -7   0   3       41.91       70.79     14.10 o 
  -6   0   3       25.20       29.07      7.19 o 
  -5   0   3      108.60      116.18     12.80 o 
  -4   0   3      840.43      820.84     16.61 o 
  -3   0   3       91.88       85.70      6.17 o 
  -2   0   3      128.59      147.72     18.36 o 
  -1   0   3      303.16      304.10     12.08 o 
   0   0   3        7.24        9.62      4.58 o 
   1   0   3       25.67       17.45      3.68 o 
   2   0   3      689.31      664.07     11.53 o 
   3   0   3      124.86      108.58      6.51 o 
   4   0   3        1.45        3.36      6.53 o 
   5   0   3        0.28       11.14      8.85 o 
   6   0   3        1.09       -2.54     10.55 o 
   7   0   3        2.96       -9.85     11.81 o 
  -8   1   3       32.23       47.48     13.20 o 
  -7   1   3       43.53       56.79      9.31 o 
  -6   1   3       91.05      115.54      9.88 o 
  -5   1   3      140.50      138.00     11.68 o 
  -4   1   3        7.82        7.81      4.03 o 
  -3   1   3       86.91       82.78      6.33 o 
  -2   1   3     3379.57     3834.66     45.03 o 
  -1   1   3      953.44      923.98     21.45 o 
   0   1   3      157.96      159.49     14.53 o 
   1   1   3      238.92      220.36      6.99 o 
   2   1   3      225.05      208.49      8.03 o 
   3   1   3        0.72       -4.72      3.20 o 
   4   1   3        1.90        1.52      4.83 o 
   5   1   3        3.43       14.82      6.47 o 
   6   1   3       19.28       44.82     14.24 o 
  -9   2   3       19.46       27.35     12.63 o 
  -8   2   3       15.22       32.43     29.79 o 
  -7   2   3       12.23       11.59      6.97 o 
  -6   2   3      152.17      167.95     12.83 o 
  -5   2   3      138.36      133.23      8.62 o 
  -4   2   3       55.15       58.40      5.74 o 
  -3   2   3     1270.89     1356.23     30.02 o 
  -2   2   3     4122.99     4761.31     53.92 o 
  -1   2   3     1441.36     1502.69     57.49 o 
   0   2   3       19.34       15.78      3.04 o 
   1   2   3      441.61      402.55     10.20 o 
   2   2   3      382.08      391.76     10.93 o 
   3   2   3       37.18       31.75      5.42 o 
   4   2   3       69.45       74.80      9.08 o 
   5   2   3       80.25       90.02     10.74 o 
   6   2   3       10.01       25.14     13.42 o 
  -9   3   3       24.51       12.32     11.12 o 
  -8   3   3       98.88      125.86     12.19 o 
  -7   3   3      282.39      290.98     14.48 o 
  -6   3   3      286.33      303.78     13.00 o 
  -5   3   3      124.82      117.66      7.95 o 
  -4   3   3      315.27      324.68      9.80 o 
  -3   3   3      256.18      294.90     16.24 o 
  -2   3   3       21.56       16.43      3.89 o 
  -1   3   3      337.70      326.24      8.39 o 
   0   3   3     1148.01     1080.78     15.10 o 
   1   3   3      369.14      391.27     10.51 o 
   2   3   3        2.27       -2.09      4.03 o 
   3   3   3       19.88       21.01      6.55 o 
   4   3   3       70.71       97.06     18.31 o 
   5   3   3       18.65       29.49     11.60 o 
  -9   4   3        5.45        6.86      8.22 o 
  -8   4   3        3.88        3.89      6.96 o 
  -7   4   3        0.48       -2.78      5.28 o 
  -6   4   3       68.99       74.67     17.70 o 
  -5   4   3      124.11      137.31     13.89 o 
  -4   4   3       94.77      114.38     12.56 o 
  -3   4   3       98.86      110.54     12.21 o 
  -2   4   3      393.41      409.09     10.23 o 
  -1   4   3      421.75      391.62     15.42 o 
   0   4   3       33.12       29.38      4.62 o 
   1   4   3      119.33      108.22     12.97 o 
   2   4   3      153.88      182.70     18.68 o 
   3   4   3       21.06       14.02     10.98 o 
   4   4   3       15.14       37.52     13.30 o 
  -9   5   3       14.58       -7.00     12.15 o 
  -8   5   3        0.44      -13.56      9.04 o 
  -7   5   3        9.42        8.82      9.45 o 
  -6   5   3      103.70       80.58     13.09 o 
  -5   5   3      364.96      356.92     20.48 o 
  -4   5   3       65.72       90.48     12.48 o 
  -3   5   3       12.56        7.18      4.56 o 
  -2   5   3      116.39      118.73      7.01 o 
  -1   5   3       75.17       73.65      6.29 o 
   0   5   3       50.20       64.91      9.87 o 
   1   5   3      122.55       91.44     14.94 o 
   2   5   3       40.96       56.10     14.08 o 
   3   5   3        6.93       28.30     13.21 o 
  -9   6   3        2.36       16.29     13.65 o 
  -8   6   3        3.28       -9.46      9.58 o 
  -7   6   3      213.51      154.45     17.39 o 
  -6   6   3      329.11      270.99     19.84 o 
  -5   6   3        1.42        2.95      8.17 o 
  -4   6   3       61.37       68.62      8.40 o 
  -3   6   3      252.01      266.19     10.52 o 
  -2   6   3       19.70       10.03      4.43 o 
  -1   6   3      103.84       95.78      9.53 o 
   0   6   3        1.17       -0.59      9.14 o 
   1   6   3       36.54       30.36     12.77 o 
   2   6   3       15.69       21.61     12.84 o 
  -8   7   3       45.30       36.68     12.55 o 
  -7   7   3       68.50       66.09     14.68 o 
  -6   7   3        7.96        5.79      9.07 o 
  -5   7   3        0.58       -1.87     13.08 o 
  -4   7   3      107.04      122.11     10.59 o 
  -3   7   3      240.61      234.05     21.18 o 
  -2   7   3      185.56      206.05     24.71 o 
  -1   7   3      123.01      123.69     11.86 o 
   0   7   3       36.54       64.50     15.61 o 
   1   7   3       11.07        4.34     11.98 o 
  -8   8   3       60.31       43.47     14.03 o 
  -7   8   3       46.50       69.44     15.64 o 
  -6   8   3       26.39       18.54     11.13 o 
  -5   8   3       26.07       37.14      8.89 o 
  -4   8   3       88.51      112.18     11.39 o 
  -3   8   3      113.05      147.14     12.91 o 
  -2   8   3       61.75       68.78     20.91 o 
  -1   8   3       53.70       55.62     11.13 o 
   0   8   3       30.67       37.60     15.17 o 
  -6   9   3       31.57       32.28      9.27 o 
  -5   9   3        7.54        7.54      8.58 o 
  -4   9   3       26.76       21.20     11.94 o 
  -3   9   3       39.05       47.71     13.16 o 
   2 -10   4       14.22       14.42     10.95 o 
   3 -10   4       20.54       28.45     12.56 o 
   4 -10   4       20.48       16.53     11.87 o 
   5 -10   4       18.79        3.69     10.51 o 
  -1  -9   4        1.36       -7.39      9.49 o 
   0  -9   4       19.12       11.50      9.14 o 
   1  -9   4       44.76       32.68     11.46 o 
   2  -9   4       93.08       84.18     14.93 o 
   3  -9   4      112.40      155.69     18.39 o 
   4  -9   4       29.53        8.12     10.12 o 
   5  -9   4        5.35       15.75      7.50 o 
   6  -9   4        0.49        3.62     11.77 o 
  -2  -8   4        7.38       -4.95      6.04 o 
  -1  -8   4       29.62       18.28      7.06 o 
   0  -8   4       14.72       15.62      5.59 o 
   1  -8   4       36.22       23.82      7.27 o 
   2  -8   4       38.19       33.22     24.86 o 
   3  -8   4        9.25       12.14      8.15 o 
   4  -8   4        9.48        9.41      5.20 o 
   5  -8   4       23.27       18.49     16.74 o 
   6  -8   4       31.98       11.82     17.49 o 
   7  -8   4       30.95       25.14     14.39 o 
  -3  -7   4       18.12       20.54     11.26 o 
  -2  -7   4       20.07       19.39      9.40 o 
  -1  -7   4       39.22       34.60      7.09 o 
   0  -7   4      144.98      157.08      8.55 o 
   1  -7   4        0.34        0.03      5.03 o 
   2  -7   4       78.67       95.19      9.54 o 
   3  -7   4       47.01       54.01      7.78 o 
   4  -7   4       93.82      115.12     14.83 o 
   5  -7   4       36.41       41.45      9.78 o 
   6  -7   4       50.36       49.43      9.17 o 
   7  -7   4       13.95       15.28      8.58 o 
  -4  -6   4       24.01       26.17     11.90 o 
  -3  -6   4       44.08       44.92     11.70 o 
  -2  -6   4       51.97       39.15     10.71 o 
  -1  -6   4       88.63       80.39     12.62 o 
   0  -6   4       19.12       22.64      7.99 o 
   1  -6   4        2.18       -4.97      3.34 o 
   2  -6   4       52.52       67.85      7.75 o 
   3  -6   4       44.77       60.33     11.47 o 
   4  -6   4        9.29       16.17      9.31 o 
   5  -6   4       43.73       51.51     11.29 o 
   6  -6   4       12.19       22.82     10.59 o 
   7  -6   4        1.14      -10.99      7.33 o 
  -5  -5   4       50.52       43.54     13.47 o 
  -4  -5   4       18.18       27.86     10.70 o 
  -3  -5   4       32.90        8.03      7.65 o 
  -2  -5   4        8.11        4.32      7.51 o 
  -1  -5   4      190.50      186.49     16.02 o 
   0  -5   4      450.49      490.98     14.02 o 
   1  -5   4      213.54      224.17      7.38 o 
   2  -5   4      256.72      263.38     18.32 o 
   3  -5   4      513.51      519.45     16.99 o 
   4  -5   4       89.43       91.61     12.51 o 
   5  -5   4        0.34       -0.24      7.64 o 
   6  -5   4       17.59       24.98     10.95 o 
   7  -5   4       21.42       68.54     16.30 o 
  -6  -4   4       10.05       11.74     11.10 o 
  -5  -4   4       36.63       20.73     10.88 o 
  -4  -4   4      164.08      173.67     16.58 o 
  -3  -4   4      286.22      225.93     16.87 o 
  -2  -4   4      274.96      221.12     15.78 o 
  -1  -4   4      192.59      196.32      8.26 o 
   0  -4   4      180.96      191.79      7.04 o 
   1  -4   4      436.25      460.16     12.02 o 
   2  -4   4      616.39      672.33     25.30 o 
   3  -4   4      333.09      316.48     18.45 o 
   4  -4   4       11.50       19.10      8.28 o 
   5  -4   4       25.57       31.84     10.95 o 
   6  -4   4       89.57       84.23     15.93 o 
   7  -4   4       18.78       19.74     13.64 o 
  -7  -3   4        2.07       13.21     11.74 o 
  -6  -3   4       21.30       21.46     11.04 o 
  -5  -3   4       54.78       61.09     13.37 o 
  -4  -3   4       12.56       25.08      8.84 o 
  -3  -3   4      111.43       91.76     11.95 o 
  -2  -3   4      503.82      479.83     12.05 o 
  -1  -3   4      143.96      153.25      8.03 o 
   0  -3   4      100.89      175.40      8.92 o 
   1  -3   4      566.72      539.28     14.54 o 
   2  -3   4      616.71      651.42     17.29 o 
   3  -3   4      168.91      167.23     14.70 o 
   4  -3   4        1.54       -2.66      6.94 o 
   5  -3   4       24.25        6.19      8.40 o 
   6  -3   4       96.91      143.07     19.88 o 
   7  -3   4       13.74       23.38     13.13 o 
  -7  -2   4       11.10        4.01     10.36 o 
  -6  -2   4        0.29        2.96      8.70 o 
  -5  -2   4        1.30       -4.84      7.48 o 
  -4  -2   4       90.02       94.21     12.35 o 
  -3  -2   4       48.34       40.41     10.91 o 
  -2  -2   4       25.31       12.69      3.92 o 
  -1  -2   4      246.47      299.27     10.40 o 
   0  -2   4       48.47       59.26      6.04 o 
   1  -2   4       36.27       41.27      4.78 o 
   2  -2   4      347.99      378.04     19.17 o 
   3  -2   4      260.98      226.35     16.11 o 
   4  -2   4      206.64      236.24     18.84 o 
   5  -2   4      208.31      222.39     20.89 o 
   6  -2   4       35.43       34.97     13.83 o 
   7  -2   4        0.87       -6.61     11.05 o 
  -8  -1   4       31.40       31.12     14.81 o 
  -7  -1   4       11.33       11.70     10.56 o 
  -6  -1   4        0.20       -1.48      8.57 o 
  -5  -1   4       44.21       55.31      7.10 o 
  -4  -1   4       76.12       79.66      8.69 o 
  -3  -1   4      234.52      263.26     14.77 o 
  -2  -1   4     1135.19     1186.21     18.57 o 
  -1  -1   4      362.53      397.11     11.40 o 
   0  -1   4       31.20       30.80      4.99 o 
   1  -1   4       10.44        9.83      4.07 o 
   2  -1   4      191.48      180.74      6.86 o 
   3  -1   4        8.57        7.41      8.29 o 
   4  -1   4      126.05      127.44     15.76 o 
   5  -1   4        5.88       32.04     11.55 o 
   6  -1   4        3.57        1.74     11.31 o 
  -8   0   4        0.36        8.22     10.84 o 
  -7   0   4        1.06       -8.57      8.52 o 
  -6   0   4      250.89      282.16     13.42 o 
  -5   0   4      430.89      394.84     14.24 o 
  -4   0   4        2.23       -1.47      3.68 o 
  -3   0   4        3.20        5.55      4.87 o 
  -2   0   4      815.69      818.97     24.54 o 
  -1   0   4      673.18      588.05     13.45 o 
   0   0   4        6.66        3.53      2.77 o 
   1   0   4       47.98       57.08      4.63 o 
   2   0   4      531.52      501.09     11.22 o 
   3   0   4      130.20      132.28     18.80 o 
   4   0   4        7.52        1.39      8.72 o 
   5   0   4        5.33       11.49     11.23 o 
   6   0   4       12.05       32.61     15.21 o 
  -8   1   4        7.49       22.71     12.53 o 
  -7   1   4       79.91       94.99     21.60 o 
  -6   1   4      210.64      247.70     12.95 o 
  -5   1   4      305.67      331.92     13.35 o 
  -4   1   4      289.03      283.35     11.02 o 
  -3   1   4      137.54      133.33      7.89 o 
  -2   1   4      513.63      498.31     12.46 o 
  -1   1   4      665.44      686.98     14.33 o 
   0   1   4      856.75      844.14     12.96 o 
   1   1   4     1173.65     1165.82     16.22 o 
   2   1   4      156.98      196.27      8.58 o 
   3   1   4       15.76        9.02      4.84 o 
   4   1   4       90.52      115.05     10.72 o 
   5   1   4       45.61       39.45     13.92 o 
   6   1   4        5.25       30.51     15.56 o 
  -9   2   4        3.23        1.44     11.28 o 
  -8   2   4       19.94       21.09      8.37 o 
  -7   2   4      225.55      262.51     14.44 o 
  -6   2   4      549.92      568.50     17.42 o 
  -5   2   4      236.97      233.53     11.45 o 
  -4   2   4      135.71      134.79     10.60 o 
  -3   2   4      763.84      753.80     20.83 o 
  -2   2   4      347.57      338.95     16.72 o 
  -1   2   4       27.26       29.03      3.59 o 
   0   2   4      166.58      156.91      6.97 o 
   1   2   4      845.34      853.67     14.94 o 
   2   2   4      211.98      232.97      9.80 o 
   3   2   4       21.35       23.51      5.79 o 
   4   2   4       12.50       12.38     10.26 o 
   5   2   4        8.10      -10.14     11.03 o 
  -9   3   4       18.60       30.17      9.90 o 
  -8   3   4        9.04       -1.69      7.85 o 
  -7   3   4       17.33       15.40      6.87 o 
  -6   3   4       13.23        6.41      9.64 o 
  -5   3   4       63.55       57.79      6.85 o 
  -4   3   4      159.88      160.28      9.61 o 
  -3   3   4      131.67      178.54     15.59 o 
  -2   3   4      550.85      554.74     13.06 o 
  -1   3   4      436.92      454.65     10.64 o 
   0   3   4      195.25      193.36     10.70 o 
   1   3   4      223.80      269.45     21.32 o 
   2   3   4       73.60       68.59      7.94 o 
   3   3   4       34.75       33.50      8.13 o 
   4   3   4       26.66       19.90      8.74 o 
  -9   4   4       21.27       -4.72     12.12 o 
  -8   4   4       14.46       17.59     12.19 o 
  -7   4   4       41.06       64.60     13.74 o 
  -6   4   4       17.60       22.08     10.25 o 
  -5   4   4       20.34       30.78      9.75 o 
  -4   4   4       87.03      108.52     13.49 o 
  -3   4   4      772.65      792.16     19.81 o 
  -2   4   4      292.29      315.10      9.97 o 
  -1   4   4        4.24        7.45      6.40 o 
   0   4   4       22.50       29.01      7.01 o 
   1   4   4       47.37       63.18      9.11 o 
   2   4   4        8.94        7.15      8.82 o 
   3   4   4        6.09       14.98     10.76 o 
  -9   5   4        1.75       -6.86     11.65 o 
  -8   5   4        0.91        2.72     10.97 o 
  -7   5   4       85.52       63.75     14.17 o 
  -6   5   4      122.24      126.11     16.17 o 
  -5   5   4       69.98       81.00     13.90 o 
  -4   5   4      218.18      200.18     17.83 o 
  -3   5   4      219.20      236.96     11.57 o 
  -2   5   4       25.05       33.64      8.31 o 
  -1   5   4       29.68       32.14      5.41 o 
   0   5   4       18.81       12.65     13.10 o 
   1   5   4        1.87        2.69      9.15 o 
   2   5   4        0.61        9.23     11.19 o 
   3   5   4        7.69       19.13     12.02 o 
  -8   6   4       55.22       61.85     15.93 o 
  -7   6   4       99.22       94.87     16.93 o 
  -6   6   4       87.95       75.91     14.80 o 
  -5   6   4       66.56       73.47     13.92 o 
  -4   6   4       25.14       36.96      7.26 o 
  -3   6   4        2.71        1.67      5.49 o 
  -2   6   4       65.34       72.30      7.10 o 
  -1   6   4      281.90      298.48     14.42 o 
   0   6   4      218.68      261.91     23.20 o 
   1   6   4       51.90       56.56     15.30 o 
  -8   7   4       41.35       35.41     13.61 o 
  -7   7   4      160.28      128.23     19.14 o 
  -6   7   4      131.89      163.70     20.19 o 
  -5   7   4       33.42       43.04     24.13 o 
  -4   7   4       67.07       73.70      9.73 o 
  -3   7   4       62.55       59.78      7.19 o 
  -2   7   4       46.29       59.14      9.31 o 
  -1   7   4       71.34       62.10      9.72 o 
   0   7   4       51.88       88.06     18.70 o 
  -7   8   4       22.79       39.68     14.41 o 
  -6   8   4       33.98       38.66      9.15 o 
  -5   8   4       28.41       17.98      8.46 o 
  -4   8   4       67.45       76.62     10.43 o 
  -3   8   4       72.03       77.41     13.96 o 
  -2   8   4       34.40       15.20     12.32 o 
   2 -10   5       20.93        8.21     11.36 o 
   3 -10   5       30.22       32.21     13.14 o 
   1  -9   5        6.38        2.94      9.55 o 
   2  -9   5        1.06       -1.08      8.52 o 
   3  -9   5       32.31       19.94     11.74 o 
   4  -9   5       22.90        4.83     10.78 o 
   5  -9   5        2.77        5.51     10.76 o 
  -2  -8   5        1.61       12.32      7.13 o 
  -1  -8   5       11.23       17.28      7.20 o 
   0  -8   5       15.95       22.85     16.78 o 
   1  -8   5       32.91       30.74     12.47 o 
   2  -8   5       92.88       98.10     16.70 o 
   3  -8   5        6.22       -1.49      8.48 o 
   4  -8   5        8.19        4.39      6.21 o 
   5  -8   5        8.76       30.45     13.10 o 
   6  -8   5       18.72        9.15      9.31 o 
  -3  -7   5        0.62       10.47     10.36 o 
  -2  -7   5       22.59        9.26     10.40 o 
  -1  -7   5       42.02       35.63     11.65 o 
   0  -7   5       36.05       33.83      7.15 o 
   1  -7   5       43.08       48.74      7.51 o 
   2  -7   5        7.61       19.43      6.25 o 
   3  -7   5        2.34        6.44      5.78 o 
   4  -7   5       10.55       10.84      9.28 o 
   5  -7   5       13.74        9.67     17.42 o 
   6  -7   5        9.22        1.62      8.33 o 
   7  -7   5        4.56        1.78      9.86 o 
  -4  -6   5       23.74       33.22     12.43 o 
  -3  -6   5       57.48       59.27     13.21 o 
  -2  -6   5        1.34       10.58      8.71 o 
  -1  -6   5        0.53       -6.03      8.10 o 
   0  -6   5       49.58       44.03      7.00 o 
   1  -6   5       32.14       39.17      9.18 o 
   2  -6   5      125.35      149.83     19.60 o 
   3  -6   5      252.69      243.39     20.43 o 
   4  -6   5       65.75       64.13      9.91 o 
   5  -6   5       34.98       38.25     12.06 o 
   6  -6   5       19.13       15.38     10.14 o 
   7  -6   5        2.90       12.97     11.34 o 
  -5  -5   5       14.65       26.25     12.34 o 
  -4  -5   5       60.19       37.45     11.92 o 
  -3  -5   5      121.54      111.20     14.80 o 
  -2  -5   5      359.65      318.92     20.73 o 
  -1  -5   5      403.67      402.19     23.22 o 
   0  -5   5      105.38      107.03      9.10 o 
   1  -5   5       45.97       39.38     20.21 o 
   2  -5   5      174.18      158.59     16.94 o 
   3  -5   5      126.55      129.57     16.52 o 
   4  -5   5       32.03       24.51      9.64 o 
   5  -5   5       45.28       27.80     11.14 o 
   6  -5   5       23.26       56.34     14.16 o 
   7  -5   5        4.94       -9.10      9.60 o 
  -6  -4   5       13.50       21.49     11.95 o 
  -5  -4   5       35.31       57.38     13.65 o 
  -4  -4   5       10.71       -4.94      7.30 o 
  -3  -4   5        1.57       -7.11      6.34 o 
  -2  -4   5      164.47      173.06     16.17 o 
  -1  -4   5      433.01      522.32     15.16 o 
   0  -4   5       22.09       25.99      4.22 o 
   1  -4   5        3.49        3.82      3.77 o 
   2  -4   5      394.82      382.85     21.61 o 
   3  -4   5      262.27      267.99     14.65 o 
   4  -4   5       25.18       36.80     10.95 o 
   5  -4   5       57.63       52.31     13.34 o 
   6  -4   5       29.40       24.61     12.20 o 
   7  -4   5        3.07        1.17     12.53 o 
  -7  -3   5        9.37       -6.48     10.95 o 
  -6  -3   5       17.62       28.83     12.31 o 
  -5  -3   5       22.41       18.41      9.71 o 
  -4  -3   5        2.58        4.42      6.82 o 
  -3  -3   5       10.04        8.00      7.25 o 
  -2  -3   5       32.35       34.47      8.38 o 
  -1  -3   5       10.00       16.50      4.92 o 
   0  -3   5      101.78      108.17      8.39 o 
   1  -3   5      586.67      576.72     16.91 o 
   2  -3   5      138.44      162.90      8.91 o 
   3  -3   5       69.81       56.14     11.14 o 
   4  -3   5      151.10      138.08     16.08 o 
   5  -3   5       79.17       70.57     15.34 o 
   6  -3   5       17.21       22.81     13.11 o 
   7  -3   5        7.03        7.84     14.04 o 
  -7  -2   5       18.12       23.46     11.50 o 
  -6  -2   5      121.02      123.95     17.66 o 
  -5  -2   5       19.10       27.14     10.14 o 
  -4  -2   5       52.44       41.78     10.06 o 
  -3  -2   5       10.16       18.69     14.05 o 
  -2  -2   5      378.14      374.66     12.51 o 
  -1  -2   5      570.26      713.07     19.51 o 
   0  -2   5      481.06      480.68     15.70 o 
   1  -2   5      120.60      108.72      8.91 o 
   2  -2   5       69.53       66.67      8.06 o 
   3  -2   5        3.20        7.57      5.43 o 
   4  -2   5      126.87       98.02     15.41 o 
   5  -2   5        0.52       -0.85      9.72 o 
   6  -2   5       28.58       49.21     15.14 o 
  -8  -1   5        6.31        0.95     10.65 o 
  -7  -1   5        1.62       -2.58      9.82 o 
  -6  -1   5        9.61        1.93      8.96 o 
  -5  -1   5       65.87       72.70      8.29 o 
  -4  -1   5      482.35      415.34     30.00 o 
  -3  -1   5      143.24      146.95      9.34 o 
  -2  -1   5      104.71       78.09      7.27 o 
  -1  -1   5      120.58       91.43      7.86 o 
   0  -1   5       13.86       12.05      4.67 o 
   1  -1   5      127.92      137.75      7.58 o 
   2  -1   5      101.17       89.54     12.94 o 
   3  -1   5        2.12       -1.10      5.36 o 
   4  -1   5       56.62       56.71     12.93 o 
   5  -1   5       85.46       94.89     18.13 o 
   6  -1   5        5.16       24.54     14.99 o 
  -8   0   5        6.67        7.03     11.04 o 
  -7   0   5       14.12       18.39     10.92 o 
  -6   0   5      142.14      158.33     27.23 o 
  -5   0   5      217.50      231.70     12.38 o 
  -4   0   5      290.79      319.92     18.54 o 
  -3   0   5     1599.01     1637.84     24.68 o 
  -2   0   5      776.10      766.38     29.06 o 
  -1   0   5      179.60      182.78     12.28 o 
   0   0   5      103.53      102.81      8.07 o 
   1   0   5      886.90      795.34     13.70 o 
   2   0   5      172.82      181.20      8.37 o 
   3   0   5      109.80      125.41     11.18 o 
   4   0   5      105.53      138.99     18.14 o 
   5   0   5       31.88       28.25     14.14 o 
  -8   1   5        9.08       36.40     12.58 o 
  -7   1   5       40.97       33.03      8.88 o 
  -6   1   5      226.34      248.51     20.71 o 
  -5   1   5      360.32      347.49     13.87 o 
  -4   1   5      409.65      438.81     14.19 o 
  -3   1   5      284.35      272.08     11.23 o 
  -2   1   5      140.99      145.06      9.84 o 
  -1   1   5      256.32      241.00     10.44 o 
   0   1   5      328.19      309.16      8.20 o 
   1   1   5      141.21      135.39     11.95 o 
   2   1   5      103.67      112.47      7.63 o 
   3   1   5      113.92      131.24     14.79 o 
   4   1   5       34.99       29.20     13.11 o 
   5   1   5        1.81       13.92     13.56 o 
  -8   2   5       12.85       16.42     11.04 o 
  -7   2   5       15.77       16.23      7.41 o 
  -6   2   5        2.53        9.41      7.44 o 
  -5   2   5       32.18       36.34      6.75 o 
  -4   2   5        1.45       -0.42      4.43 o 
  -3   2   5      123.06      118.05      8.09 o 
  -2   2   5      635.19      654.02     10.97 o 
  -1   2   5      615.68      640.18     17.55 o 
   0   2   5      355.90      376.22     13.46 o 
   1   2   5      126.08      125.51      7.73 o 
   2   2   5       78.14       88.47      7.68 o 
   3   2   5       72.10       85.93      8.45 o 
   4   2   5       17.39       41.38     14.26 o 
  -9   3   5        0.16        0.68      7.89 o 
  -8   3   5        3.38        0.77      7.61 o 
  -7   3   5      182.30      205.91     13.29 o 
  -6   3   5      314.46      326.67     23.22 o 
  -5   3   5        5.35       12.79      8.07 o 
  -4   3   5       13.54       -0.38      6.82 o 
  -3   3   5      231.14      196.18     22.21 o 
  -2   3   5      299.42      294.30     25.80 o 
  -1   3   5        2.32        0.11      3.44 o 
   0   3   5       40.36       39.13      8.52 o 
   1   3   5      152.66      154.16     11.72 o 
   2   3   5        5.68       16.56      7.44 o 
   3   3   5        1.60        0.74      9.19 o 
  -9   4   5        6.79       22.86     15.88 o 
  -8   4   5       22.96       32.76     14.77 o 
  -7   4   5       48.19       57.67     15.51 o 
  -6   4   5       40.33       39.13     12.13 o 
  -5   4   5       36.73       46.47     11.80 o 
  -4   4   5      109.23      139.47     16.19 o 
  -3   4   5      143.12      159.24     20.32 o 
  -2   4   5       20.61       30.39      5.92 o 
  -1   4   5        8.02       15.06      4.44 o 
   0   4   5       59.77       57.67      8.98 o 
   1   4   5        0.27        0.75      6.59 o 
   2   4   5       17.38        7.56     10.71 o 
   3   4   5        4.57        2.04     12.90 o 
  -8   5   5       42.92       42.38     15.41 o 
  -7   5   5       73.96       63.23     16.01 o 
  -6   5   5        2.60       20.48     10.87 o 
  -5   5   5       46.90       60.74     13.47 o 
  -4   5   5      450.89      535.45     16.90 o 
  -3   5   5       93.30       89.98      8.90 o 
  -2   5   5        4.03       -0.95      3.88 o 
  -1   5   5       77.36       72.84      7.82 o 
   0   5   5      213.23      209.18     14.26 o 
   1   5   5       78.46       96.56     16.93 o 
   2   5   5       29.99       23.52     14.62 o 
  -8   6   5       16.51       -1.94     12.23 o 
  -7   6   5       33.88       39.65     13.20 o 
  -6   6   5      167.26      163.92     19.94 o 
  -5   6   5      371.92      405.09     16.81 o 
  -4   6   5      183.23      197.29     12.62 o 
  -3   6   5       65.35       81.06      8.99 o 
  -2   6   5       78.93       78.92      7.86 o 
  -1   6   5       18.61       40.51     12.46 o 
   0   6   5        6.04        0.81     11.68 o 
   1   6   5       17.89       12.78     12.98 o 
  -7   7   5       25.11       14.34     11.90 o 
  -6   7   5        5.30        4.72     13.26 o 
  -5   7   5       17.60       15.64      7.70 o 
  -4   7   5       90.14      101.54     10.99 o 
  -3   7   5       78.65       91.85     10.55 o 
  -2   7   5       40.37       51.04      9.53 o 
  -1   7   5       42.35       50.31     15.44 o 
  -6   8   5        2.55        3.67      9.15 o 
  -5   8   5        5.30        4.70      8.09 o 
  -4   8   5       38.16       44.83      9.55 o 
  -3   8   5       24.91       20.80     10.55 o 
   0  -9   6        0.09       -0.09     11.67 o 
   1  -9   6        2.65       -1.84     11.86 o 
   2  -9   6       11.99        9.61     12.53 o 
   3  -9   6       24.22       14.00     13.01 o 
   4  -9   6       28.16       10.52     11.41 o 
  -2  -8   6        0.30        7.94     11.62 o 
  -1  -8   6        2.60       14.10     11.55 o 
   0  -8   6       16.07       18.26     12.65 o 
   1  -8   6        5.09       10.00     12.01 o 
   2  -8   6       34.71       42.48     15.48 o 
   3  -8   6       54.02       82.65     16.35 o 
   4  -8   6        0.51        7.24     11.33 o 
   5  -8   6        0.43       17.50     14.48 o 
  -3  -7   6        4.14        0.25     10.24 o 
  -2  -7   6       27.69       34.51     12.03 o 
  -1  -7   6       53.52       82.21     16.90 o 
   0  -7   6       12.51        6.04     10.78 o 
   1  -7   6       34.27       48.09     14.32 o 
   2  -7   6       53.81       87.45     15.55 o 
   3  -7   6        2.73       -1.59      8.59 o 
   4  -7   6       10.74        6.33     12.06 o 
   5  -7   6       36.30       65.70     21.30 o 
   6  -7   6       13.29       27.84     32.49 o 
  -4  -6   6        1.76       -4.35      9.63 o 
  -3  -6   6       27.02       14.61     10.89 o 
  -2  -6   6      210.11      143.39     18.39 o 
  -1  -6   6      266.93      307.13     24.05 o 
   0  -6   6      127.02      135.25     18.08 o 
   1  -6   6       50.71       55.38     14.15 o 
   2  -6   6       52.07       77.79     14.41 o 
   3  -6   6       29.25       21.88     11.07 o 
   4  -6   6        9.20        7.30     12.89 o 
   5  -6   6       25.64       16.04      9.51 o 
   6  -6   6       28.89       21.82     11.92 o 
  -5  -5   6       11.68       17.02     11.17 o 
  -4  -5   6       46.26       36.20     11.78 o 
  -3  -5   6       26.50       33.75     11.26 o 
  -2  -5   6        1.43        5.17      8.79 o 
  -1  -5   6        0.92        6.80      9.73 o 
   0  -5   6       94.06       84.85      9.23 o 
   1  -5   6      186.06      221.48     19.76 o 
   2  -5   6       84.22       83.71     15.13 o 
   3  -5   6       23.81       10.66      9.49 o 
   4  -5   6       77.39      109.27     13.47 o 
   5  -5   6       98.61       75.27     15.14 o 
   6  -5   6       11.03       21.60     12.09 o 
  -6  -4   6       10.84       19.19     12.19 o 
  -5  -4   6       26.13       28.22     12.08 o 
  -4  -4   6        8.09       15.35      9.50 o 
  -3  -4   6       27.36       10.71      9.15 o 
  -2  -4   6       54.14       55.24     12.50 o 
  -1  -4   6       14.82       23.24     14.61 o 
   0  -4   6        9.48        5.12      5.36 o 
   1  -4   6       35.77       57.20      8.37 o 
   2  -4   6      129.20      140.61     11.46 o 
   3  -4   6      109.28      112.91     14.02 o 
   4  -4   6       55.10       54.71     12.56 o 
   5  -4   6       42.00       55.58     14.53 o 
   6  -4   6       11.82       15.53     12.53 o 
  -6  -3   6        5.84        4.46     10.48 o 
  -5  -3   6       69.44       88.84     14.82 o 
  -4  -3   6      110.87       97.13     14.47 o 
  -3  -3   6        0.35        5.07      7.98 o 
  -2  -3   6        5.92        2.91      4.71 o 
  -1  -3   6      126.53      179.35     11.09 o 
   0  -3   6       58.83       70.82      8.30 o 
   1  -3   6      142.74      169.53     11.72 o 
   2  -3   6      244.18      249.07     11.54 o 
   3  -3   6       12.53       17.54      9.10 o 
   4  -3   6        3.08        1.53      8.61 o 
   5  -3   6        1.31        3.19      9.67 o 
   6  -3   6        3.42        6.47     11.68 o 
  -7  -2   6        7.02       -4.93     10.80 o 
  -6  -2   6       28.30       31.52     11.78 o 
  -5  -2   6        4.23       21.51      9.96 o 
  -4  -2   6        9.34       15.56      5.61 o 
  -3  -2   6      245.21      235.45     11.70 o 
  -2  -2   6      494.60      499.41     24.68 o 
  -1  -2   6        0.59       10.30      4.99 o 
   0  -2   6        8.18       17.12      5.64 o 
   1  -2   6      164.65      181.38     11.77 o 
   2  -2   6       41.16       40.72      6.39 o 
   3  -2   6        9.87        1.17      5.50 o 
   4  -2   6       14.84       39.01     12.65 o 
   5  -2   6       24.91       45.56     15.59 o 
   6  -2   6       17.73       30.72     16.23 o 
  -7  -1   6       59.45       48.18     14.71 o 
  -6  -1   6      112.79      111.78     16.39 o 
  -5  -1   6        1.98       10.03      5.72 o 
  -4  -1   6       50.61       49.59      7.63 o 
  -3  -1   6      775.82      775.64     19.64 o 
  -2  -1   6      816.02      817.84     21.37 o 
  -1  -1   6      303.26      296.09     13.06 o 
   0  -1   6      177.90      201.78     20.09 o 
   1  -1   6      109.77      110.36      7.93 o 
   2  -1   6       53.22       56.37      8.32 o 
   3  -1   6        9.71       21.09      6.80 o 
   4  -1   6       44.45       43.78     14.20 o 
   5  -1   6       67.49       82.25     17.88 o 
  -8   0   6       20.45       27.40     13.41 o 
  -7   0   6       36.85       58.81     14.59 o 
  -6   0   6        7.81        5.82      9.07 o 
  -5   0   6      122.90      122.18     10.04 o 
  -4   0   6      455.07      471.02     15.79 o 
  -3   0   6      256.04      265.06     12.44 o 
  -2   0   6      129.44      145.68     10.22 o 
  -1   0   6      221.42      204.43     11.24 o 
   0   0   6      327.63      301.42     13.07 o 
   1   0   6      127.47       99.46      7.68 o 
   2   0   6       33.89       37.41     14.62 o 
   3   0   6       92.07       85.37     10.54 o 
   4   0   6       68.76       79.60     17.51 o 
   5   0   6        4.29        3.38     12.81 o 
  -8   1   6        5.98       23.19     12.88 o 
  -7   1   6       22.17       29.98      9.30 o 
  -6   1   6       39.30       49.05      9.00 o 
  -5   1   6        0.43        2.49      5.43 o 
  -4   1   6        4.37        4.23      5.38 o 
  -3   1   6       67.97       72.41      7.81 o 
  -2   1   6       50.49       42.77      7.15 o 
  -1   1   6      101.69      101.25      8.88 o 
   0   1   6      522.05      527.90     16.54 o 
   1   1   6      346.32      331.91     11.21 o 
   2   1   6       87.88       77.18     10.07 o 
   3   1   6       28.42       38.16      9.08 o 
   4   1   6       17.61        9.04     12.18 o 
  -8   2   6        2.26        5.74      7.85 o 
  -7   2   6        4.15       -6.20      6.92 o 
  -6   2   6      203.86      234.18     14.22 o 
  -5   2   6      376.53      391.70     22.28 o 
  -4   2   6      191.12      208.00     11.41 o 
  -3   2   6       81.96       75.80     12.64 o 
  -2   2   6       24.65       15.65      8.58 o 
  -1   2   6        5.15       -6.01      7.44 o 
   0   2   6       32.06       25.43      7.38 o 
   1   2   6       24.62       26.73      5.54 o 
   2   2   6        5.28        4.71      8.53 o 
   3   2   6       10.80        9.89     10.58 o 
  -8   3   6       21.44       15.69     13.10 o 
  -7   3   6       79.11       59.94     16.29 o 
  -6   3   6        1.63        2.64     10.39 o 
  -5   3   6        1.08        4.96      9.34 o 
  -4   3   6      288.02      320.55     21.22 o 
  -3   3   6      140.46      107.31     14.73 o 
  -2   3   6       43.82       40.52     11.12 o 
  -1   3   6        3.78        1.94      7.44 o 
   0   3   6      144.73      135.16     18.60 o 
   1   3   6       12.50       11.39      6.91 o 
   2   3   6        0.31       -3.44      6.88 o 
  -8   4   6       66.02       78.51     18.24 o 
  -7   4   6       88.66       77.91     17.19 o 
  -6   4   6       31.91       25.77     13.04 o 
  -5   4   6       25.11       36.10     11.59 o 
  -4   4   6       23.57       25.85     10.64 o 
  -3   4   6       52.74       39.19     10.96 o 
  -2   4   6      170.17      192.68     18.48 o 
  -1   4   6      151.98      152.77     11.88 o 
   0   4   6       71.78       80.85     10.29 o 
   1   4   6       40.93       36.53      9.29 o 
   2   4   6       34.91       49.91     14.73 o 
  -8   5   6       59.27       60.69     17.43 o 
  -7   5   6       19.18       37.84     14.97 o 
  -6   5   6       20.50       -4.04     10.31 o 
  -5   5   6      100.14       92.44     16.31 o 
  -4   5   6      275.37      289.06     23.58 o 
  -3   5   6      403.86      405.17     25.10 o 
  -2   5   6      221.77      228.94     20.70 o 
  -1   5   6       49.83       36.28      9.19 o 
   0   5   6        5.21       17.31      9.41 o 
   1   5   6        0.32        9.85     12.15 o 
  -7   6   6       66.11       92.14     18.32 o 
  -6   6   6       12.98        0.84      9.78 o 
  -5   6   6       21.63       51.37     13.93 o 
  -4   6   6      117.27      131.06     17.60 o 
  -3   6   6       49.93       64.80     14.87 o 
  -2   6   6        9.78       30.04     11.77 o 
  -1   6   6       37.40       24.92     12.74 o 
  -6   7   6       29.07       15.57     12.35 o 
  -5   7   6       74.51       99.19     18.05 o 
  -4   7   6       16.97       36.55     13.14 o 
  -3   7   6        0.82      -11.74      9.98 o 
  -2   7   6        5.40       13.01     12.62 o 
   1  -9   7        2.54      -12.28     11.82 o 
   2  -9   7        6.56      -16.69     11.13 o 
   3  -9   7        1.99        2.98     12.52 o 
  -1  -8   7        9.44      -13.76     10.43 o 
   0  -8   7       13.03        4.72     12.84 o 
   1  -8   7       22.09       22.88     14.29 o 
   2  -8   7       22.91      -12.02     10.62 o 
   3  -8   7       32.47       44.66     14.14 o 
   4  -8   7        8.66        7.00     12.77 o 
  -3  -7   7        9.41        2.35     11.60 o 
  -2  -7   7        6.93        1.64     11.86 o 
  -1  -7   7       66.56       69.39     17.25 o 
   0  -7   7      126.46      129.28     21.49 o 
   1  -7   7       81.18       92.82     19.13 o 
   2  -7   7       61.27       57.03     15.42 o 
   3  -7   7        7.09       18.48     12.43 o 
   4  -7   7        0.15       -2.14     13.20 o 
   5  -7   7        8.97       26.59     22.34 o 
  -4  -6   7        7.13        6.94     10.21 o 
  -3  -6   7       18.93       20.13     12.42 o 
  -2  -6   7       53.65       63.46     15.73 o 
  -1  -6   7        1.13        9.63     11.20 o 
   0  -6   7       10.80        5.54     11.74 o 
   1  -6   7       22.36       39.91     13.90 o 
   2  -6   7       62.14       52.58     14.96 o 
   3  -6   7       27.76       31.02     13.65 o 
   4  -6   7       42.48      103.57     23.22 o 
   5  -6   7       37.75       60.65     19.49 o 
  -5  -5   7        0.39        4.49     10.41 o 
  -4  -5   7        6.46       -4.75      9.36 o 
  -3  -5   7       31.89       29.74     12.90 o 
  -2  -5   7       44.11       36.96     12.65 o 
  -1  -5   7       30.45       24.90     11.97 o 
   0  -5   7       25.66       32.14      8.46 o 
   1  -5   7       54.07       62.58      9.61 o 
   2  -5   7       45.54       29.97     11.47 o 
   3  -5   7       11.05       20.45     12.69 o 
   4  -5   7       22.97       31.36     20.89 o 
   5  -5   7       27.86       29.37     15.97 o 
  -5  -4   7        1.77       17.66     11.00 o 
  -4  -4   7       12.66       12.85     10.40 o 
  -3  -4   7       59.17       66.16     14.41 o 
  -2  -4   7       50.97       35.97     12.34 o 
  -1  -4   7       18.62       20.69      6.91 o 
   0  -4   7       61.05       73.39     11.77 o 
   1  -4   7       49.24       65.08      9.59 o 
   2  -4   7        4.72        0.64      6.46 o 
   3  -4   7       12.87       22.85     14.93 o 
   4  -4   7       21.52       42.73     27.55 o 
   5  -4   7        0.98       11.07     10.47 o 
  -6  -3   7       27.07       27.67     11.88 o 
  -5  -3   7        8.20        6.30      9.91 o 
  -4  -3   7       15.08       24.60     10.64 o 
  -3  -3   7       78.51       77.58     14.93 o 
  -2  -3   7       58.52       83.01      9.57 o 
  -1  -3   7       23.14       30.81     14.32 o 
   0  -3   7        6.18        3.22      7.42 o 
   1  -3   7       16.77       23.55      7.36 o 
   2  -3   7       37.91       37.51      8.94 o 
   3  -3   7        8.03        3.45      5.97 o 
   4  -3   7       21.29       39.28     13.01 o 
   5  -3   7       37.39       43.96     15.14 o 
  -7  -2   7       25.16        9.46     12.64 o 
  -6  -2   7       64.98       42.77     12.99 o 
  -5  -2   7      229.59      216.14     20.01 o 
  -4  -2   7      106.78      104.21     10.05 o 
  -3  -2   7        0.45       -4.97      8.10 o 
  -2  -2   7       53.48       49.50      8.50 o 
  -1  -2   7      301.92      294.93     14.87 o 
   0  -2   7      396.92      383.55     15.92 o 
   1  -2   7      285.84      285.87     15.26 o 
   2  -2   7       44.34       38.27      7.21 o 
   3  -2   7       15.20       22.30      7.43 o 
   4  -2   7       33.23       47.79     14.32 o 
   5  -2   7        0.84      -11.38     11.19 o 
  -7  -1   7       27.20       56.73     15.75 o 
  -6  -1   7       50.76       67.60     14.55 o 
  -5  -1   7        0.34        3.62      5.93 o 
  -4  -1   7       15.94       15.68      6.66 o 
  -3  -1   7      353.25      316.24     20.68 o 
  -2  -1   7      133.16      133.42     11.31 o 
  -1  -1   7       70.93       71.77      9.23 o 
   0  -1   7      359.79      328.59     17.34 o 
   1  -1   7      147.52      135.09     11.59 o 
   2  -1   7       27.98       45.95     16.66 o 
   3  -1   7       37.95       25.27      8.48 o 
   4  -1   7       16.25        5.32     12.00 o 
  -7   0   7        4.08       -2.32     10.48 o 
  -6   0   7       10.31       -1.15      6.61 o 
  -5   0   7       11.07       19.09      7.23 o 
  -4   0   7       36.84       41.96      7.81 o 
  -3   0   7       65.06       65.00      8.82 o 
  -2   0   7      126.76      138.48     21.15 o 
  -1   0   7      122.40      120.60     10.53 o 
   0   0   7       31.63       29.22      7.12 o 
   1   0   7       76.80       76.28     20.67 o 
   2   0   7      126.48      133.93     11.93 o 
   3   0   7       39.74       45.62      9.90 o 
   4   0   7       21.08       29.47     13.74 o 
  -8   1   7        4.33        6.97     11.22 o 
  -7   1   7        9.75        7.35      7.97 o 
  -6   1   7        0.34       -3.85      5.84 o 
  -5   1   7       49.44       62.41     10.95 o 
  -4   1   7      549.40      559.61     19.70 o 
  -3   1   7      548.53      589.64     18.86 o 
  -2   1   7       21.90       13.57      6.42 o 
  -1   1   7        6.36        4.60      7.74 o 
   0   1   7       27.88       27.89      7.05 o 
   1   1   7       15.09       16.53      9.49 o 
   2   1   7        0.19       -2.20      5.99 o 
   3   1   7        4.46       -7.19      7.46 o 
  -8   2   7       38.71       59.11     19.24 o 
  -7   2   7       53.74       64.86     16.96 o 
  -6   2   7        3.27       -1.64     10.80 o 
  -5   2   7        1.52        5.03     10.01 o 
  -4   2   7       29.41       33.70     11.65 o 
  -3   2   7       35.83       25.75     11.46 o 
  -2   2   7        0.48       21.97      9.71 o 
  -1   2   7       30.13       35.09     11.54 o 
   0   2   7       73.10       64.15     14.99 o 
   1   2   7        5.10        6.09     10.61 o 
   2   2   7        2.87        5.41     11.40 o 
   3   2   7       18.80       14.32     14.04 o 
  -8   3   7       34.01       25.04     17.02 o 
  -7   3   7       33.21       30.36     15.08 o 
  -6   3   7      106.61       88.06     17.02 o 
  -5   3   7      209.03      228.70     22.37 o 
  -4   3   7       55.76       73.93     14.54 o 
  -3   3   7        0.89       -4.93      7.77 o 
  -2   3   7       25.99       39.88     11.96 o 
  -1   3   7      183.41      163.34     19.47 o 
   0   3   7       89.33       98.27     11.04 o 
   1   3   7       18.08       -1.24      6.90 o 
   2   3   7       40.89       14.16     12.92 o 
  -8   4   7       50.77       61.21     20.00 o 
  -7   4   7       96.51       74.61     18.56 o 
  -6   4   7       53.32       65.13     16.23 o 
  -5   4   7       58.48       45.59     14.44 o 
  -4   4   7      105.00      113.03     17.30 o 
  -3   4   7      103.36      119.76     17.62 o 
  -1   4   7      220.66      209.55     21.83 o 
   0   4   7       55.41       67.59     10.69 o 
   1   4   7        2.40        0.23      7.94 o 
  -7   5   7       14.41        7.68     13.50 o 
  -6   5   7       30.13       13.71     10.84 o 
  -5   5   7       33.79       53.78     15.47 o 
  -4   5   7       42.44       72.25     15.69 o 
  -3   5   7       72.98       72.27     15.84 o 
  -2   5   7       41.95       38.06     13.00 o 
  -1   5   7       18.30       30.36     13.57 o 
  -6   6   7        6.36        0.56      9.85 o 
  -5   6   7      135.40      118.17     18.76 o 
  -4   6   7      122.93      128.29     19.76 o 
  -3   6   7        4.60       -7.44     10.63 o 
  -2   6   7        0.68       -3.08     10.25 o 
   0  -8   8        4.60       16.09     15.05 o 
   1  -8   8       34.01       49.46     17.91 o 
   2  -8   8       31.87       57.47     18.12 o 
   3  -8   8       14.49       20.67     14.05 o 
  -2  -7   8       10.42       15.77     14.13 o 
  -1  -7   8        4.25       -0.90     11.76 o 
   0  -7   8        7.31        7.47     13.44 o 
   1  -7   8        4.82       12.98     13.74 o 
   2  -7   8        6.03       10.60     12.31 o 
   3  -7   8       13.94       31.60     15.17 o 
   4  -7   8       11.73       17.11     18.13 o 
  -3  -6   8        0.18       -9.12     11.25 o 
  -2  -6   8        8.38        7.69     12.49 o 
  -1  -6   8       62.02       58.06     17.16 o 
   0  -6   8       60.92       46.82     15.99 o 
   1  -6   8       30.44       36.61     14.74 o 
   2  -6   8       14.66      -11.43     10.95 o 
   3  -6   8       10.22       24.17     14.79 o 
   4  -6   8       11.82       24.46     21.96 o 
  -4  -5   8        0.15       -7.37      8.86 o 
  -3  -5   8       16.65       17.08     12.56 o 
  -2  -5   8       33.91       44.93     14.56 o 
  -1  -5   8        4.65        3.50     11.15 o 
   0  -5   8        7.68       16.48      8.49 o 
   1  -5   8       38.86       21.82      8.37 o 
   2  -5   8       23.19       33.87     13.39 o 
   3  -5   8        1.22       -1.75     12.85 o 
   4  -5   8        0.66       11.89     24.34 o 
  -5  -4   8       13.46       19.23     12.07 o 
  -4  -4   8       27.49       50.31     14.56 o 
  -3  -4   8       16.18        9.66     11.16 o 
  -2  -4   8       37.87       39.25     14.14 o 
  -1  -4   8       33.69       45.99     13.10 o 
   0  -4   8       13.27       14.37      7.70 o 
   1  -4   8       13.20       13.79      9.48 o 
   2  -4   8        0.23       -8.06      7.06 o 
   3  -4   8        0.14       -2.32     15.25 o 
   4  -4   8       24.51        9.91     11.51 o 
  -6  -3   8       16.79       22.02     12.39 o 
  -5  -3   8       31.79       42.65     13.54 o 
  -4  -3   8      154.48      156.61     20.03 o 
  -3  -3   8      311.87      303.05     25.02 o 
  -2  -3   8       12.38       22.40      8.04 o 
  -1  -3   8        6.07        5.99      7.01 o 
   0  -3   8      121.49      115.24     11.62 o 
   1  -3   8      149.42      140.78     28.38 o 
   2  -3   8       45.96       33.76     21.46 o 
   3  -3   8       64.30       90.19     12.30 o 
   4  -3   8       33.30       28.03     14.09 o 
  -6  -2   8       17.21       26.36     12.27 o 
  -5  -2   8       21.85       20.22     11.50 o 
  -4  -2   8       52.70       68.92     11.05 o 
  -3  -2   8        6.61       10.51      7.63 o 
  -2  -2   8       12.01       10.55     10.88 o 
  -1  -2   8      146.01      130.62     14.68 o 
   0  -2   8      112.99      119.88     11.63 o 
   1  -2   8       63.53       37.99      9.00 o 
   2  -2   8       72.57       93.13     12.85 o 
   3  -2   8       36.79       54.03     20.48 o 
   4  -2   8       13.51       10.73     12.62 o 
  -7  -1   8        6.13       13.77     11.44 o 
  -6  -1   8        1.16       34.97     12.14 o 
  -5  -1   8       16.15       17.87      7.91 o 
  -4  -1   8        5.03        2.07      6.37 o 
  -3  -1   8       11.27        8.42      7.33 o 
  -2  -1   8      115.28      110.32     11.80 o 
  -1  -1   8      155.45      135.85     12.23 o 
   0  -1   8      116.77       92.99     10.85 o 
   1  -1   8       53.47       39.37      9.11 o 
   2  -1   8       13.59       16.00      6.80 o 
   3  -1   8       16.46       19.08     10.95 o 
  -7   0   8        9.69        9.57     11.68 o 
  -6   0   8       10.86       10.82      7.63 o 
  -5   0   8        0.39       -7.08      6.07 o 
  -4   0   8       68.80       64.33     15.61 o 
  -3   0   8      316.47      357.01     24.16 o 
  -2   0   8      129.32      105.87     11.65 o 
  -1   0   8       59.08       57.04      9.31 o 
   0   0   8       32.50       12.56      6.92 o 
   1   0   8        0.73       11.55      6.93 o 
   2   0   8        1.49       -7.73      5.65 o 
   3   0   8        3.94        1.74      8.18 o 
  -7   1   8       44.68       58.74     11.13 o 
  -6   1   8       44.64       39.80     17.15 o 
  -5   1   8       21.34       28.58      8.33 o 
  -4   1   8        1.06       -6.81      6.07 o 
  -3   1   8       19.10       12.73      7.15 o 
  -2   1   8        3.15       -7.32      8.51 o 
  -1   1   8       26.69       15.07     11.37 o 
   0   1   8       24.06       20.03     11.01 o 
   1   1   8        8.90       14.97     10.87 o 
   2   1   8       18.08      -11.14     10.40 o 
  -7   2   8       16.47       28.99     14.56 o 
  -6   2   8        5.25        4.87     11.38 o 
  -5   2   8      144.29      129.66     19.13 o 
  -4   2   8      284.53      316.16     26.38 o 
  -3   2   8       42.43       48.48     14.06 o 
  -2   2   8       15.97       23.30     11.23 o 
  -1   2   8       87.85      100.37     17.82 o 
   0   2   8       37.72       34.45     13.08 o 
   1   2   8       10.85       13.59     11.28 o 
  -7   3   8       21.49        8.58     13.95 o 
  -6   3   8       67.34       84.41     19.27 o 
  -5   3   8      104.52       96.24     18.05 o 
  -4   3   8       97.26      100.91     18.78 o 
  -3   3   8      138.06      151.37     20.30 o 
  -2   3   8      112.49      107.97     17.92 o 
  -1   3   8       41.87       11.16     12.15 o 
   0   3   8       35.70       15.78     12.65 o 
  -7   4   8        2.41       10.10     14.29 o 
  -6   4   8       14.81       -2.85     14.12 o 
  -5   4   8       79.75       99.31     18.43 o 
  -4   4   8       69.40       88.28     17.64 o 
  -3   4   8        3.18       30.50     13.03 o 
  -2   4   8        2.30       -0.13      9.92 o 
  -1   4   8       52.01       46.97     16.25 o 
  -6   5   8        1.39       -6.85     10.55 o 
  -5   5   8       21.14       15.59     11.91 o 
  -4   5   8       27.82       59.81     16.66 o 
  -3   5   8       20.58       11.54     11.80 o 
  -2   5   8       70.02        9.16     12.89 o 
   0  -7   9       19.54       13.85     15.08 o 
   1  -7   9       63.79       61.21     19.01 o 
   2  -7   9       23.60       44.51     16.69 o 
  -2  -6   9        2.32        5.39     12.47 o 
  -1  -6   9       12.63       -7.09     13.05 o 
   0  -6   9       10.68       29.15     15.04 o 
   1  -6   9        0.85        5.51     13.42 o 
   2  -6   9        0.68        2.28     12.34 o 
   3  -6   9        2.72       -4.74     15.59 o 
  -3  -5   9       21.21       10.67     12.48 o 
  -2  -5   9       17.87       12.74     13.12 o 
  -1  -5   9        8.28       16.17     13.16 o 
   0  -5   9       15.42       16.04      9.17 o 
   1  -5   9        9.96        9.27      8.22 o 
   2  -5   9        1.21       -6.50     11.71 o 
   3  -5   9        2.42       12.38     18.04 o 
  -4  -4   9       19.23       23.18     13.38 o 
  -3  -4   9       59.10       88.15     19.25 o 
  -2  -4   9       66.66       80.40     18.43 o 
  -1  -4   9       57.79       63.53     21.46 o 
   0  -4   9       27.88       19.17      9.08 o 
   1  -4   9       19.46        9.22      7.86 o 
   2  -4   9       24.53       18.08      9.55 o 
   3  -4   9       23.08       47.91     20.67 o 
  -5  -3   9       13.28       10.77     11.74 o 
  -4  -3   9        9.94       17.33     12.80 o 
  -3  -3   9       19.86       13.11     12.04 o 
  -2  -3   9       57.17       64.69     11.96 o 
  -1  -3   9       29.34       24.41     15.95 o 
   0  -3   9       24.31       27.44     11.76 o 
   1  -3   9       25.82       -1.12      9.92 o 
   2  -3   9       14.73       15.29      9.49 o 
   3  -3   9       25.98       29.39     12.27 o 
  -5  -2   9        6.57       -0.71     10.61 o 
  -4  -2   9       62.46       47.57     15.11 o 
  -3  -2   9       57.47       49.39     10.34 o 
  -2  -2   9        1.68       -5.86     15.18 o 
  -1  -2   9       15.12       15.01     17.92 o 
   0  -2   9      118.28      132.12     12.94 o 
   1  -2   9       50.89       36.49      9.71 o 
   2  -2   9       24.55       13.14     12.69 o 
   3  -2   9       18.09       26.93     23.17 o 
  -6  -1   9        7.12       10.05     11.87 o 
  -5  -1   9       23.94       21.16      8.82 o 
  -4  -1   9       17.72       14.51      8.16 o 
  -3  -1   9        2.05        1.67      7.65 o 
  -2  -1   9       38.10       31.52     15.47 o 
  -1  -1   9       90.65       68.15     10.88 o 
   0  -1   9       40.08       35.57      8.98 o 
   1  -1   9       11.80       -2.68      7.54 o 
   2  -1   9        0.99       -8.76     11.63 o 
  -6   0   9        5.35      -10.70      7.13 o 
  -5   0   9       58.01       71.65     11.33 o 
  -4   0   9       37.12       34.86     11.67 o 
  -3   0   9        9.55       15.52      9.10 o 
  -2   0   9       18.69        7.87      8.26 o 
  -1   0   9        9.71        2.11      7.06 o 
   0   0   9       17.22       13.06      7.69 o 
   1   0   9        0.30       -2.44      7.22 o 
   2   0   9        6.88       19.04      9.76 o 
  -6   1   9       14.02       19.69     14.11 o 
  -5   1   9       22.41       33.49     15.05 o 
  -4   1   9       52.17       52.72     15.32 o 
  -3   1   9      127.49       64.06     16.51 o 
  -1   1   9       78.39       71.89     17.25 o 
   0   1   9        5.83        6.96     11.86 o 
   1   1   9        7.07       29.40     13.18 o 
  -6   2   9       26.19       18.93     14.47 o 
  -5   2   9       33.97       47.80     16.46 o 
  -4   2   9       43.26       36.87     15.19 o 
  -3   2   9       82.49       78.87     17.35 o 
  -2   2   9      110.65      103.14     19.12 o 
  -1   2   9       58.27       76.70     17.99 o 
   0   2   9       17.49       34.66     14.59 o 
  -6   3   9        4.33        9.64     13.85 o 
  -5   3   9       54.56       54.69     17.66 o 
  -4   3   9       99.07      104.18     21.05 o 
  -3   3   9       21.49        7.28     11.92 o 
  -2   3   9        5.57        1.44     10.69 o 
  -1   3   9        8.55       -5.42     12.71 o 
  -4   4   9        0.44       -2.83     11.28 o 
  -2  -5  10       11.53        8.65     13.97 o 
  -1  -5  10       28.65       54.13     16.99 o 
   0  -5  10       23.34       31.81     18.69 o 
   1  -5  10       14.10        9.55     11.28 o 
  -3  -4  10        7.09       19.76     13.30 o 
  -2  -4  10        2.14       -6.88     11.98 o 
  -1  -4  10       33.25       20.98     17.28 o 
   0  -4  10       60.13       60.52     12.76 o 
   1  -4  10        9.04       13.82      9.57 o 
  -4  -3  10       20.83       28.20     14.32 o 
  -3  -3  10       35.30       35.82     15.59 o 
  -2  -3  10       76.96       90.32     13.07 o 
  -1  -3  10       32.14       27.86      9.87 o 
   0  -3  10        0.36        2.13      8.46 o 
   1  -3  10        7.05       20.84     10.02 o 
  -4  -2  10       26.98       27.03     10.31 o 
  -3  -2  10       19.12       19.20     17.41 o 
  -2  -2  10        1.28       -7.44      7.56 o 
  -1  -2  10        0.47       -3.06      8.35 o 
   0  -2  10       14.22        0.00      8.08 o 
   1  -2  10        8.49        0.50      8.81 o 
  -5  -1  10        4.84       -6.52      8.23 o 
  -4  -1  10       16.79       -1.26     14.52 o 
  -3  -1  10        0.68       -9.37      7.75 o 
  -2  -1  10        4.67        0.73      8.19 o 
  -1  -1  10        1.98       -5.35      8.40 o 
   0  -1  10        2.56        8.46      8.30 o 
  -5   0  10       12.49       10.41     13.42 o 
  -4   0  10        7.85       13.47     13.95 o 
  -3   0  10       24.21       11.98     14.59 o 
  -1   0  10      118.71       84.39     19.51 o 
   0   0  10       32.70       43.08     15.56 o 
  -4   1  10       27.85        3.02     13.31 o 
  -3   1  10        8.79       12.68     14.71 o 
  -2   1  10       28.85       54.49     19.10 o 
  -1   1  10       38.44       51.67     17.27 o 
  -3   2  10       39.70        6.73     13.89 o 
                                                 
